# Supplementary material for: Mind your Ps: A probabilistic model to aid the interpretation of molecular epidemiology data
Source: eBioMedicine. 2022 Apr 7;79:103989. doi: 10.1016/j.ebiom.2022.103989 (PMC9006250; doi:10.1016/j.ebiom.2022.103989)
Supplement: Supplementary file 1 [file mmc1.xlsx]

## Sheet: Samples
Supplement S1: Sample metadata
Genotype	Dataset	WHO name	N-450 named strain/DSID	Sample type	N-450 Accession	MF-NCR accession	From WGS
B3	verification	MVs/Manchester.GBR/5.12	MVs/Liverpool.GBR/5.12	Throat swab	MT788542	MT789298	no
B3	verification	MVs/Liverpool.GBR/5.12	MVs/Liverpool.GBR/5.12	Nose and throat swab	MT788543	MT789299	no
B3	verification	MVs/Manchester.GBR/5.12/2	MVs/Liverpool.GBR/5.12	Urine	MT788544	MT789300	no
B3	verification	MVs/Manchester.GBR/6.12/8	MVs/Liverpool.GBR/5.12	Eye swab	MT788545	MT789301	no
B3	verification	MVs/Manchester.GBR/7.12/2	MVs/Liverpool.GBR/5.12	Unknown	KT732214	KT732214	yes
B3	verification	MVs/Manchester.GBR/31.13	2847	Urine	MT788546	MT789302	no
B3	verification	MVs/Newcastle upon Tyne.GBR/35.13	MVi/Harare.ZWE/38.09	Oral fluid	KT732216	KT732216	yes
B3	verification	MVs/London.GBR/41.13	MVi/Harare.ZWE/38.09	Oral fluid	KT732217	KT732217	yes
B3	verification	MVs/Dartford.GBR/2.14	MVi/Harare.ZWE/38.09	Oral fluid	KT732218	KT732218	yes
B3	verification	MVs/London.GBR/3.14	MVi/Harare.ZWE/38.09	Oral fluid	KT732219	KT732219	yes
B3	verification	MVs/London.GBR/3.14/2	2922	Oral fluid	KT732220	KT732220	yes
B3	verification	MVs/London.GBR/3.14/3	MVi/Harare.ZWE/38.09	Oral fluid	KT732221	KT732221	yes
B3	verification	MVs/London.GBR/4.14	MVi/Harare.ZWE/38.09	Throat swab	MT788547	MT789303	no
B3	verification	MVs/Dartford.GBR/4.14	MVi/Harare.ZWE/38.09	Oral fluid	MT788548	MT789304	no
B3	verification	MVs/London.GBR/5.14	MVi/Harare.ZWE/38.09	Oral fluid	MT788549	MT789305	no
B3	verification	MVs/Luton.GBR/4.14	2655	Oral fluid	KT732222	KT732222	yes
B3	verification	MVs/London.GBR/4.14/2	MVi/Harare.ZWE/38.09	Oral fluid	KT732223	KT732223	yes
B3	verification	MVs/London.GBR/4.14/3	3173	Oral fluid	MT788550	MT789306	no
B3	verification	MVs/Watford.GBR/5.14	MVi/Harare.ZWE/38.09	Oral fluid	MT788551	MT789307	no
B3	verification	MVs/Manchester.GBR/6.14	MVi/Harare.ZWE/38.09	Oral fluid	MT788552	MT789308	no
B3	verification	MVs/Kingston upon Thames.GBR/7.14	MVs/Tonbridge.GBR/5.14	Mouth swab	MT788553	MT789309	no
B3	verification	MVs/Aberdeen.GBR/7.14	MVs/Tonbridge.GBR/5.14	Throat swab	MT788554	MT789310	no
B3	verification	MVs/Tonbridge.GBR/7.14	MVs/Tonbridge.GBR/5.14	Oral fluid	MT788555	MT789311	no
B3	verification	MVs/Bristol.GBR/9.14	MVi/Harare.ZWE/38.09	Throat swab	MT788556	MT789312	no
B3	verification	MVs/Cambridge.GBR/8.14	MVs/Tonbridge.GBR/5.14	Oral fluid	MT788557	MT789313	no
B3	verification	MVs/London.GBR/9.14	MVi/Harare.ZWE/38.09	Oral fluid	MT788558	MT789314	no
B3	verification	MVs/Newcastle upon Tyne.GBR/9.14	MVs/Tonbridge.GBR/5.14	Oral fluid	KT732224	KT732224	yes
B3	verification	MVs/Kingston upon Thames.GBR/10.14/2	MVs/Tonbridge.GBR/5.14	Mouth swab	MT788559	MT789315	no
B3	verification	MVs/Newcastle upon Tyne.GBR/8.14	MVs/Tonbridge.GBR/5.14	Oral fluid	MT788560	MT789316	no
B3	verification	MVs/Birmingham.GBR/10.14	3050	Oral fluid	MT788561	MT789317	no
B3	verification	MVs/Kingston upon Thames.GBR/11.14	MVs/Tonbridge.GBR/5.14	Oral fluid	MT788562	MT789318	no
B3	verification	MVs/London.GBR/12.14	MVs/Tonbridge.GBR/5.14	Oral fluid	MT788563	MT789319	no
B3	verification	MVs/Newcastle upon Tyne.GBR/12.14/2	MVs/Tonbridge.GBR/5.14	Oral fluid	MT788564	MT789320	no
B3	verification	MVs/Newcastle upon Tyne.GBR/12.14	MVs/Tonbridge.GBR/5.14	Oral fluid	MT788565	MT789321	no
B3	verification	MVs/London.GBR/12.14/4	MVi/Harare.ZWE/38.09	Oral fluid	MT788566	MT789322	no
B3	verification	MVs/London.GBR/18.14	MVi/Harare.ZWE/38.09	Oral fluid	MT788567	MT789323	no
B3	verification	MVs/Nottingham.GBR/27.14	3359	Oral fluid	MT788568	MT789324	no
B3	verification	MVs/London.GBR/48.14	3616	Oral fluid	MT788569	MT789325	no
B3	verification	MVs/London.GBR/50.14	3616	Oral fluid	MT788570	MT789326	no
B3	verification	MVs/Torquay.GBR/16.15	MVi/Harare.ZWE/38.09	Mouth swab	MT788571	MT789327	no
B3	verification	MVs/Torquay.GBR/20.15	MVi/Harare.ZWE/38.09	Oral fluid	MT788572	MT789328	no
B3	verification	MVs/Torquay.GBR/19.15	MVi/Harare.ZWE/38.09	Oral fluid	MT788573	MT789329	no
B3	verification	MVs/Torquay.GBR/19.15/2	MVi/Harare.ZWE/38.09	Oral fluid	MT788574	MT789330	no
B3	verification	MVs/London.GBR/19.15	3946	Throat swab	MT788575	MT789331	no
B3	verification	MVs/London.GBR/20.15/2	3946	Oral fluid	MT788576	MT789332	no
B3	verification	MVs/London.GBR/22.15/3	3946	Throat swab	MT788577	MT789333	no
B3	verification	MVs/London.GBR/22.15/4	3946	Oral fluid	MT788578	MT789334	no
B3	verification	MVs/London.GBR/28.15	3946	Throat swab	MT788579	MT789335	no
B3	verification	MVs/London.GBR/37.15	4120	Throat swab	MT788580	MT789336	no
B3	verification	MVs/Bromley.GBR/40.15	MVs/Como.ITA/32.15	Oral fluid	MT788581	MT789337	no
B3	verification	MVs/London.GBR/47.15	MVs/Como.ITA/32.15	Throat swab	MT788582	MT789338	no
B3	verification	MVs/London.GBR/48.15	MVs/Como.ITA/32.15	Mouth swab	MT788583	MT789339	no
B3	verification	MVs/Bromley.GBR/52.15	MVs/Como.ITA/32.15	Oral fluid	MT788584	MT789340	no
B3	verification	MVs/Bromley.GBR/1.16	4229	Oral fluid	MT788585	MT789341	no
B3	verification	MVs/Bromley.GBR/52.15/2	MVs/Como.ITA/32.15	Oral fluid	MT788586	MT789342	no
B3	verification	MVs/London.GBR/52.15	MVs/Como.ITA/32.15	Nasopharyngeal aspirate	MT788587	MT789343	no
B3	verification	MVs/Manchester.GBR/16.16	MVs/Dublin.IRL/8.16	Throat swab	MT788588	MT789344	no
B3	verification	MVs/Cambridge.GBR/1.17	MVs/Dublin.IRL/8.16	Oral fluid	MT788589	MT789345	no
B3	verification	MVs/London.GBR/9.17	MVs/Kansas.USA/1.12	Swab	MT788590	MT789346	no
B3	verification	MVs/London.GBR/11.17	MVs/Kansas.USA/1.12	Swab	MT788591	MT789347	no
B3	verification	MVs/London.GBR/11.17/2	MVs/Kansas.USA/1.12	Oral fluid	MT788592	MT789348	no
B3	verification	MVs/London.GBR/12.17	4798	Swab	MT788593	MT789349	no
B3	verification	MVs/London.GBR/11.17/3	MVs/Niger.NGA/8.13	Oral fluid	MT788594	MT789350	no
B3	verification	MVs/London.GBR/14.17	4798	Mouth swab	MT788595	MT789351	no
B3	verification	MVs/London.GBR/13.17	MVs/Dublin.IRL/8.16	Oral fluid	MT788596	MT789352	no
B3	verification	MVs/London.GBR/14.17/2	4798	Swab	MT788597	MT789353	no
B3	verification	MVs/London.GBR/14.17/3	4798	Swab	MT788598	MT789354	no
B3	verification	MVs/London.GBR/15.17/2	4798	Throat swab	MT788599	MT789355	no
B3	verification	MVs/London.GBR/13.17/2	MVs/Dublin.IRL/8.16	Throat swab	MT788600	MT789356	no
B3	verification	MVs/London.GBR/17.17	MVs/Niger.NGA/8.13	Serum/Plasma	MT788601	MT789357	no
B3	verification	MVs/London.GBR/17.17/2	MVs/Dublin.IRL/8.16	Oral fluid	MT788602	MT789358	no
B3	verification	MVs/London.GBR/19.17	4798	Throat swab	MT788603	MT789359	no
B3	verification	MVs/Coventry.GBR/18.17	MVs/Dublin.IRL/8.16	Oral fluid	MT788604	MT789360	no
B3	verification	MVs/Bradford.GBR/18.17	MVs/Kansas.USA/1.12	Oral fluid	MT788605	MT789361	no
B3	verification	MVs/Coventry.GBR/20.17/3	MVs/Dublin.IRL/8.16	Saliva	MT788606	MT789362	no
B3	verification	MVs/London.GBR/19.17/2	MVs/Kansas.USA/1.12	Mouth swab	MT788607	MT789363	no
B3	verification	MVs/London.GBR/20.17	MVs/Dublin.IRL/8.16	Throat swab	MT788608	MT789364	no
B3	verification	MVs/Coventry.GBR/20.17/4	MVs/Dublin.IRL/8.16	Oral fluid	MT788609	MT789365	no
B3	verification	MVs/Leeds.GBR/21.17	MVs/Kansas.USA/1.12	Mouth swab	MT788610	MT789366	no
B3	verification	MVs/Manchester.GBR/23.17	4751	Mouth swab	MT788611	MT789367	no
B3	verification	MVs/Glasgow.GBR/21.17	4751	Throat swab	MT788612	MT789368	no
B3	verification	MVs/London.GBR/22.17/2	4120	Oral fluid	MT788613	MT789369	no
B3	verification	MVs/Bradford.GBR/22.17	MVs/Kansas.USA/1.12	Oral fluid	MT788614	MT789370	no
B3	verification	MVs/Bristol.GBR/23.17	4120	Oral fluid	MT788615	MT789371	no
B3	verification	MVs/Bristol.GBR/20.17	4120	Throat swab	MT788616	MT789372	no
B3	verification	MVs/Bristol.GBR/22.17	4120	Throat swab	MT788617	MT789373	no
B3	verification	MVs/Bristol.GBR/22.17/2	4120	Throat swab	MT788618	MT789374	no
B3	verification	MVs/London.GBR/17.17/3	MVs/Dublin.IRL/8.16	Throat swab	MT788619	MT789375	no
B3	verification	MVs/London.GBR/24.17/2	MVs/Dublin.IRL/8.16	Placenta	MT788620	MT789376	no
B3	verification	MVs/Manchester.GBR/24.17	4751	Throat swab	MT788621	MT789377	no
B3	verification	MVs/London.GBR/24.17/3	MVs/Dublin.IRL/8.16	Throat swab	MT788622	MT789378	no
B3	verification	MVs/Harrow.GBR/24.17	4120	Oral fluid	MT788623	MT789379	no
B3	verification	MVs/Cardiff.GBR/21.17	MVs/Dublin.IRL/8.16	Throat swab	MT788624	MT789380	no
B3	verification	MVs/Cardiff.GBR/25.17	MVs/Dublin.IRL/8.16	Throat swab	MT788625	MT789381	no
B3	verification	MVs/Cardiff.GBR/23.17	MVs/Dublin.IRL/8.16	Throat swab	MT788626	MT789382	no
B3	verification	MVs/Cardiff.GBR/22.17	MVs/Dublin.IRL/8.16	Throat swab	MT788627	MT789383	no
B3	verification	MVs/Manchester.GBR/25.17	4630	Throat swab	MT788628	MT789384	no
B3	verification	MVs/Southampton.GBR/22.17	MVs/Niger.NGA/8.13	Throat swab	MT788629	MT789385	no
B3	verification	MVs/London.GBR/22.17	3014	Brain biopsy	MT788630	MT789386	no
B3	verification	MVs/London.GBR/25.17	MVs/Dublin.IRL/8.16	Oral fluid	MT788631	MT789387	no
B3	verification	MVs/Cardiff.GBR/26.17	MVs/Dublin.IRL/8.16	Throat swab	MT788632	MT789388	no
B3	verification	MVs/Cardiff.GBR/26.17/2	MVs/Dublin.IRL/8.16	Throat swab	MT788633	MT789389	no
B3	verification	MVs/Belfast.GBR/26.17	MVs/Dublin.IRL/8.16	Throat swab	MT788634	MT789390	no
B3	verification	MVs/Belfast.GBR/26.17/2	MVs/Dublin.IRL/8.16	Throat swab	MT788635	MT789391	no
B3	verification	MVs/Cardiff.GBR/25.17/2	4120	Oral fluid	MT788636	MT789392	no
B3	verification	MVs/Cardiff.GBR/28.17	MVs/Dublin.IRL/8.16	Throat swab	MT788637	MT789393	no
B3	verification	MVs/Belfast.GBR/27.17	MVs/Dublin.IRL/8.16	Throat swab	MT788638	MT789394	no
B3	verification	MVs/Belfast.GBR/27.17/2	MVs/Dublin.IRL/8.16	Throat swab	MT788639	MT789395	no
B3	verification	MVs/London.GBR/28.17	MVs/Dublin.IRL/8.16	Mouth swab	MT788640	MT789396	no
B3	verification	MVs/Edinburgh.GBR/28.17	MVs/Dublin.IRL/8.16	Throat swab	MT788641	MT789397	no
B3	verification	MVs/Belfast.GBR/28.17	MVs/Dublin.IRL/8.16	Throat swab	MT788642	MT789398	no
B3	verification	MVs/Cardiff.GBR/29.17	4556	Throat swab	MT788643	MT789399	no
B3	verification	MVs/Cardiff.GBR/29.17/2	MVs/Dublin.IRL/8.16	Throat swab	MT788644	MT789400	no
B3	verification	MVs/Cardiff.GBR/29.17/4	MVs/Dublin.IRL/8.16	Unknown	MT788645	MT789401	no
B3	verification	MVs/Newport.GBR/30.17	4556	Oral fluid	MT788646	MT789402	no
B3	verification	MVs/Jersey.GBR/32.17	MVs/Dublin.IRL/8.16	Throat swab	MT788647	MT789403	no
B3	verification	MVs/London.GBR/32.17	MVs/Dublin.IRL/8.16	Swab	MT788648	MT789404	no
B3	verification	MVs/Gloucester.GBR/38.17	MVs/Dublin.IRL/8.16	Throat swab	MT788649	MT789405	no
B3	verification	MVs/London.GBR/38.17/2	MVs/Dublin.IRL/8.16	Oral fluid	MT788650	MT789406	no
B3	verification	MVs/Gloucester.GBR/37.17/3	MVs/Dublin.IRL/8.16	Oral fluid	MT788651	MT789407	no
B3	verification	MVs/Gloucester.GBR/38.17/3	MVs/Dublin.IRL/8.16	Oral fluid	MT788652	MT789408	no
B3	verification	MVs/Gloucester.GBR/38.17/2	MVs/Dublin.IRL/8.16	Throat swab	MT788653	MT789409	no
B3	verification	MVs/Gloucester.GBR/37.17	MVs/Dublin.IRL/8.16	Throat swab	MT788654	MT789410	no
B3	verification	MVs/Manchester.GBR/37.17	4981	Swab	MT788655	MT789411	no
B3	verification	MVs/London.GBR/38.17/3	MVs/Dublin.IRL/8.16	Oral fluid	MT788656	MT789412	no
B3	verification	MVs/Gloucester.GBR/38.17/4	MVs/Dublin.IRL/8.16	Oral fluid	MT788657	MT789413	no
B3	verification	MVs/Gloucester.GBR/38.17/5	MVs/Dublin.IRL/8.16	Oral fluid	MT788658	MT789414	no
B3	verification	MVs/Gloucester.GBR/40.17	MVs/Dublin.IRL/8.16	Oral fluid	MT788659	MT789415	no
B3	verification	MVs/Gloucester.GBR/40.17/2	MVs/Dublin.IRL/8.16	Oral fluid	MT788660	MT789416	no
B3	verification	MVs/Manchester.GBR/39.17	4981	EDTA Whole Blood	MT788661	MT789417	no
B3	verification	MVs/Gloucester.GBR/40.17/7	MVs/Dublin.IRL/8.16	Oral fluid	MT788662	MT789418	no
B3	verification	MVs/Gloucester.GBR/40.17/8	MVs/Dublin.IRL/8.16	Oral fluid	MT788663	MT789419	no
B3	verification	MVs/Gloucester.GBR/40.17/4	MVs/Dublin.IRL/8.16	Oral fluid	MT788664	MT789420	no
B3	verification	MVs/Swindon.GBR/40.17	MVs/Dublin.IRL/8.16	Oral fluid	MT788665	MT789421	no
B3	verification	MVs/Gloucester.GBR/40.17/5	MVs/Dublin.IRL/8.16	Oral fluid	MT788666	MT789422	no
B3	verification	MVs/Gloucester.GBR/40.17/6	MVs/Dublin.IRL/8.16	Oral fluid	MT788667	MT789423	no
B3	verification	MVs/Bristol.GBR/40.17	MVs/Dublin.IRL/8.16	Throat swab	MT788668	MT789424	no
B3	verification	MVi/New Jersey.USA/45.05	2254	GenBank	JN635408	JN635408	yes
B3	verification	MVi/Calais.FRA/1.16	MVs/Niger.NGA/8.13	GenBank	KX838946	KX838946	yes
B3	verification	MVs/California.USA/5.14	MVi/Harare.ZWE/38.09	GenBank	KY969477	KY969477	yes
B3	verification	MVs/California.USA/8.14/3	3069	GenBank	KY969478	KY969478	yes
B3	verification	MVs/Alabama.USA/13.14	MVi/Harare.ZWE/38.09	GenBank	KY969481	KY969481	yes
B3	verification	MVs/Olt.ROU/19.17	4778	Throat swab	MT788669	MT789425	no
B3	verification	MVs/Bucuresti.ROU/17.17	MVs/Dublin.IRL/8.16	Throat swab	MT788670	MT789426	no
B3	verification	MVs/Olt.ROU/13.17	MVs/Niger.NGA/8.13	Throat swab	MT788671	MT789427	no
B3	verification	MVs/Ilfov.ROU/21.17	MVs/Dublin.IRL/8.16	Throat swab	MT788672	MT789428	no
B3	verification	MVs/Arges.ROU/21.17	4981	Throat swab	MT788673	MT789429	no
B3	verification	MVs/Arges.ROU/22.17	4981	Throat swab	MT788674	MT789430	no
B3	verification	MVs/Olt.ROU/18.17/2	MVs/Niger.NGA/8.13	Throat swab	MT788675	MT789431	no
B3	verification	MVs/Bucuresti.ROU/21.17/2	MVs/Dublin.IRL/8.16	Throat swab	MT788676	MT789432	no
B3	verification	MVs/Vaslui.ROU/19.17	MVs/Dublin.IRL/8.16	Tissue	MT788677	MT789433	no
B3	verification	MVs/Dolj.ROU/50.16	MVs/Niger.NGA/8.13	Tissue	MT788678	MT789434	no
B3	verification	MVs/Bucuresti.ROU/18.17/2	MVs/Dublin.IRL/8.16	Throat swab	MT788679	MT789435	no
B3	verification	MVs/Bucuresti.ROU/21.17	MVs/Dublin.IRL/8.16	Throat swab	MT788680	MT789436	no
B3	verification	MVs/Giurgiu.ROU/21.17	MVs/Dublin.IRL/8.16	Throat swab	MT788681	MT789437	no
B3	verification	MVs/Teleorman.ROU/20.17	MVs/Dublin.IRL/8.16	Throat swab	MT788682	MT789438	no
B3	verification	MVs/Bucuresti.ROU/12.17	MVs/Niger.NGA/8.13	Throat swab	MT788683	MT789439	no
B3	verification	MVs/Arges.ROU/23.17	4981	Throat swab	MT788684	MT789440	no
B3	verification	MVs/Bucuresti.ROU/47.16	MVs/Niger.NGA/8.13	Throat swab	MT788685	MT789441	no
B3	verification	MVs/Bucuresti.ROU/22.17/2	MVs/Dublin.IRL/8.16	Throat swab	MT788686	MT789442	no
B3	verification	MVs/Dimbovita.ROU/12.17/3	MVs/Dublin.IRL/8.16	Throat swab	MT788687	MT789443	no
B3	verification	MVs/Bucuresti.ROU/50.16	MVs/Niger.NGA/8.13	Throat swab	MT788688	MT789444	no
B3	verification	MVs/Dimbovita.ROU/15.17/2	MVs/Dublin.IRL/8.16	Throat swab	MT788689	MT789445	no
B3	verification	MVs/Dimbovita.ROU/20.17	4778	Throat swab	MT788690	MT789446	no
B3	verification	MVs/Dolj.ROU/23.17	4982	Throat swab	MT788691	MT789447	no
B3	verification	MVs/Olt.ROU/18.17	MVs/Dublin.IRL/8.16	Throat swab	MT788692	MT789448	no
B3	verification	MVs/Dolj.ROU/22.17	MVs/Niger.NGA/8.13	Throat swab	MT788693	MT789449	no
B3	verification	MVs/Arad.ROU/43.16	MVs/Dublin.IRL/8.16	Tissue	MT788694	MT789450	no
B3	verification	MVs/Caras-Severin.ROU/5.17	MVs/Dublin.IRL/8.16	Tissue	MT788695	MT789451	no
B3	verification	MVs/Timis.ROU/14.17	MVs/Dublin.IRL/8.16	Tissue	MT788696	MT789452	no
B3	verification	MVs/Satu Mare.ROU/10.17	MVs/Dublin.IRL/8.16	Tissue	MT788697	MT789453	no
B3	verification	MVs/Calarasi.ROU/14.17	MVs/Niger.NGA/8.13	Throat swab	MT788698	MT789454	no
B3	verification	MVs/Arad.ROU/38.16	MVs/Dublin.IRL/8.16	Tissue	MT788699	MT789455	no
B3	verification	MVs/Timis.ROU/17.17	MVs/Dublin.IRL/8.16	Tissue	MT788700	MT789456	no
D4	verification	MVs/London.GBR/19.11/5	MVs/Manchester.GBR/10.09	Oral fluid	KT732225	KT732225	yes
D4	verification	MVs/London.GBR/20.11/2	MVs/Manchester.GBR/10.09	Oral fluid	KT732226	KT732226	yes
D4	verification	MVs/Brighton.GBR/44.11	MVs/Manchester.GBR/10.09	Throat swab	MT788701	MT789457	no
D4	verification	MVs/Brighton.GBR/47.11/3	MVs/Manchester.GBR/10.09	Throat swab	MT788702	MT789458	no
D4	verification	MVs/Brighton.GBR/49.11	MVs/Manchester.GBR/10.09	Throat swab	KT732227	KT732227	yes
D4	verification	MVs/Brighton.GBR/12.12/7	MVs/Manchester.GBR/10.09	Oral fluid	KT732228	KT732228	yes
D4	verification	MVs/London.GBR/20.12	MVs/Manchester.GBR/10.09	Oral fluid	KT732229	KT732229	yes
D4	verification	MVs/Manchester.GBR/7.15	2950	Oral fluid	MT788703	MT789459	no
D4	verification	MVs/Preston.GBR/19.16	4337	Oral fluid	MT788704	MT789460	no
D4	verification	MVs/Leeds.GBR/22.16	4577	Mouth swab	MT788705	MT789461	no
D4	verification	MVi/New York.USA/26.09/3	MVs/Manchester.GBR/10.09	GenBank	JN635402	JN635402	yes
D4	verification	MVi/Florida.USA/19.09	2249	GenBank	JN635403	JN635403	yes
D4	verification	MVi/Treviso.ITA/3.10	MVs/Enfield.GBR/14.07	GenBank	KC164757	KC164757	yes
D4	verification	MVi/California.USA/16.12	MVs/Manchester.GBR/10.09	GenBank	KY656518	KY656518	yes
D4	verification	MVs/California.USA/47.13	MVs/Manchester.GBR/10.09	GenBank	KY969479	KY969479	yes
D4	verification	MVi/Paris.FRA/18.11	MVs/Manchester.GBR/10.09	GenBank	MF449469	MF449469	yes
D4	verification	MVi/Jamnagar.IND/5.17/2	4238	GenBank	MH356238	MH356238	yes
D4	verification	MVi/Gondia.IND/50.14/5	4095	GenBank	MH356246	MH356246	yes
D4	verification	MVi/Gondia.IND/50.14/2	4095	GenBank	MH356247	MH356247	yes
D4	verification	MVi/Bagalkot.IND/7.09	MVs/Enfield.GBR/14.07	GenBank	MH356248	MH356248	yes
D4	verification	MVi/Pune.IND/12.14	3362	GenBank	MH356249	MH356249	yes
D4	verification	MVi/Gr Mumbai.IND/12.15		GenBank	MH356251	MH356251	yes
D4	verification	MVi/Sindhudurg.IND/6.12	2601	GenBank	MH356252	MH356252	yes
D4	verification	MVi/Sindhudurg.IND/6.12/2	2601	GenBank	MH356255	MH356255	yes
D8	verification	MVi/Benni Mellal.MAR/5.03	972	Isolate	MT788756	MT789512	no
D8	verification	MVs/Manchester.GBR/4.12	MVi/Villupuram.IND/03.07	Mouth swab	MT788757	MT789513	no
D8	verification	MVs/Llandudno.GBR/6.12	MVi/Villupuram.IND/03.07	Oral fluid	MT788758	MT789514	no
D8	verification	MVs/Llandudno.GBR/7.12/2	MVi/Villupuram.IND/03.07	Oral fluid	KT732230	KT732230	yes
D8	verification	MVs/London.GBR/22.12/3	MVs/Victoria.AUS/6.11	Oral fluid	KT732231	KT732231	yes
D8	verification	MVs/London.GBR/28.12	MVs/Frankfurt Main.DEU/17.11	Oral fluid	KT732232	KT732232	yes
D8	verification	MVs/Sheffield.GBR/32.12	MVs/Taunton.GBR/27.12	Oral fluid	KT732233	KT732233	yes
D8	verification	MVs/Sheffield.GBR/32.12/3	MVs/Taunton.GBR/27.12	Oral fluid	KT732234	KT732234	yes
D8	verification	MVs/Birmingham.GBR/36.12	MVs/Taunton.GBR/27.12	Throat swab	MT788759	MT789515	no
D8	verification	MVs/Manchester.GBR/39.12/12	MVs/Taunton.GBR/27.12	Throat swab	MT788760	MT789516	no
D8	verification	MVs/Coventry.GBR/40.12	MVs/Taunton.GBR/27.12	Oral fluid	KT732235	KT732235	yes
D8	verification	MVs/Coventry.GBR/42.12/2	MVs/Taunton.GBR/27.12	Oral fluid	KT732236	KT732236	yes
D8	verification	MVs/Guildford.GBR/46.12	MVs/Taunton.GBR/27.12	Throat swab	MT788761	MT789517	no
D8	verification	MVs/Gloucester.GBR/46.12	MVs/Taunton.GBR/27.12	Oral fluid	KT732237	KT732237	yes
D8	verification	MVs/Gloucester.GBR/46.12/2	MVs/Taunton.GBR/27.12	Oral fluid	KT732238	KT732238	yes
D8	verification	MVs/Crewe.GBR/46.12	MVs/Taunton.GBR/27.12	Oral fluid	KT732239	KT732239	yes
D8	verification	MVs/Hull.GBR/47.12	MVs/Taunton.GBR/27.12	Throat swab	KT732240	KT732240	yes
D8	verification	MVs/Derby.GBR/47.12	MVs/Taunton.GBR/27.12	Oral fluid	KT732241	KT732241	yes
D8	verification	MVs/Exeter.GBR/52.12	MVs/Taunton.GBR/27.12	Oral fluid	KT732242	KT732242	yes
D8	verification	MVs/Swansea.GBR/4.13/2	MVs/Swansea.GBR/4.13	Oral fluid	MT788762	MT789518	no
D8	verification	MVs/Teeside.GBR/9.13/5	MVs/Taunton.GBR/27.12	Oral fluid	KT732243	KT732243	yes
D8	verification	MVs/Teeside.GBR/9.13/3	MVs/Taunton.GBR/27.12	Oral fluid	KT732244	KT732244	yes
D8	verification	MVs/Swansea.GBR/9.13	MVs/Swansea.GBR/4.13	Oral fluid	KT732245	KT732245	yes
D8	verification	MVs/Teeside.GBR/9.13/4	MVs/Taunton.GBR/27.12	Oral fluid	KT732246	KT732246	yes
D8	verification	MVs/Swansea.GBR/10.13	MVs/Swansea.GBR/4.13	Oral fluid	KT732247	KT732247	yes
D8	verification	MVs/Swansea.GBR/13.13/4	MVs/Swansea.GBR/4.13	Oral fluid	KT732248	KT732248	yes
D8	verification	MVs/Swansea.GBR/15.13	MVs/Swansea.GBR/4.13	Oral fluid	KT732249	KT732249	yes
D8	verification	MVs/Swansea.GBR/14.13/4	MVs/Swansea.GBR/4.13	Oral fluid	KT732250	KT732250	yes
D8	verification	MVs/Swansea.GBR/16.13/2	MVs/Swansea.GBR/4.13	Oral fluid	KT732251	KT732251	yes
D8	verification	MVs/Taunton.GBR/15.13	MVs/Swansea.GBR/4.13	Oral fluid	KT732252	KT732252	yes
D8	verification	MVs/Teeside.GBR/16.13/6	MVs/Taunton.GBR/27.12	Oral fluid	KT732253	KT732253	yes
D8	verification	MVs/Newcastle upon Tyne.GBR/16.13	MVs/Taunton.GBR/27.12	Oral fluid	KT732254	KT732254	yes
D8	verification	MVs/Swansea.GBR/16.13/5	MVs/Swansea.GBR/4.13	Oral fluid	KT732255	KT732255	yes
D8	verification	MVs/Lincoln.GBR/15.13	MVs/Taunton.GBR/27.12	Oral fluid	KT732256	KT732256	yes
D8	verification	MVs/Swansea.GBR/17.13/9	MVs/Swansea.GBR/4.13	Oral fluid	KT732257	KT732257	yes
D8	verification	MVs/Shrewsbury.GBR/16.13	MVs/Frankfurt Main.DEU/17.11	Oral fluid	MT788763	MT789519	no
D8	verification	MVs/Shrewsbury.GBR/17.13	MVs/Frankfurt Main.DEU/17.11	Oral fluid	MT788764	MT789520	no
D8	verification	MVs/Teeside.GBR/18.13/2	MVs/Taunton.GBR/27.12	Oral fluid	KT732258	KT732258	yes
D8	verification	MVs/London.GBR/21.13	MVs/Taunton.GBR/27.12	Oral fluid	KT732259	KT732259	yes
D8	verification	MVs/London.GBR/20.13/2	MVs/Taunton.GBR/27.12	Throat swab	KT732260	KT732260	yes
D8	verification	MVs/Manchester.GBR/30.13	MVs/Taunton.GBR/27.12	Swab	KT732261	KT732261	yes
D8	verification	MVs/Swansea.GBR/51.13/2	MVs/Taunton.GBR/27.12	Oral fluid	MT788765	MT789521	no
D8	verification	MVs/Swansea.GBR/3.14	MVs/Taunton.GBR/27.12	Oral fluid	MT788766	MT789522	no
D8	verification	MVs/Swansea.GBR/2.14	MVs/Taunton.GBR/27.12	Oral fluid	MT788767	MT789523	no
D8	verification	MVs/Coventry.GBR/3.14	2955	Oral fluid	MT788768	MT789524	no
D8	verification	MVs/Swansea.GBR/4.14/3	MVs/Taunton.GBR/27.12	Oral fluid	MT788769	MT789525	no
D8	verification	MVs/Swansea.GBR/5.14	MVs/Taunton.GBR/27.12	Oral fluid	MT788770	MT789526	no
D8	verification	MVs/Manchester.GBR/9.14	3008	Throat swab	MT788771	MT789527	no
D8	verification	MVs/Swansea.GBR/10.14	MVs/Taunton.GBR/27.12	Oral fluid	MT788772	MT789528	no
D8	verification	MVs/London.GBR/11.14	3032	Oral fluid	MT788773	MT789529	no
D8	verification	MVs/London.GBR/11.14/2	3032	Oral fluid	MT788774	MT789530	no
D8	verification	MVs/Milton Keynes.GBR/12.14	MVs/Gadag.IND/02.13	Oral fluid	MT788775	MT789531	no
D8	verification	MVs/Derby.GBR/13.14	MVs/Taunton.GBR/27.12	Oral fluid	MT788776	MT789532	no
D8	verification	MVs/London.GBR/15.14	MVs/Frankfurt Main.DEU/17.11	Oral fluid	MT788777	MT789533	no
D8	verification	MVs/London.GBR/27.14	MVi/Hulu Langat.MYS/26.11	Throat swab	MT788778	MT789534	no
D8	verification	MVs/London.GBR/28.14/2	MVi/Hulu Langat.MYS/26.11	Oral fluid	MT788779	MT789535	no
D8	verification	MVs/Twickenham.GBR/5.15	3746	Oral fluid	MT788780	MT789536	no
D8	verification	MVs/Twickenham.GBR/6.15	3746	Oral fluid	MT788781	MT789537	no
D8	verification	MVs/Twickenham.GBR/6.15/3	3746	Oral fluid	MT788782	MT789538	no
D8	verification	MVs/Twickenham.GBR/8.15	3746	Oral fluid	MT788783	MT789539	no
D8	verification	MVs/Twickenham.GBR/8.15/3	3746	Oral fluid	MT788784	MT789540	no
D8	verification	MVs/Twickenham.GBR/8.15/4	3746	Oral fluid	MT788785	MT789541	no
D8	verification	MVs/Twickenham.GBR/8.15/2	3746	Oral fluid	MT788786	MT789542	no
D8	verification	MVs/Twickenham.GBR/8.15/5	3746	Oral fluid	MT788787	MT789543	no
D8	verification	MVs/London.GBR/10.15	2951	Throat swab	MT788788	MT789544	no
D8	verification	MVs/Dudley.GBR/17.15	MVs/Victoria.AUS/6.11	Oral fluid	MT788789	MT789545	no
D8	verification	MVs/Cambridge.GBR/5.16	MVs/Cambridge.GBR/5.16	Throat swab	MT788790	MT789546	no
D8	verification	MVs/Cambridge.GBR/8.16	MVs/Cambridge.GBR/5.16	Throat swab	MT788791	MT789547	no
D8	verification	MVs/London.GBR/9.16/2	MVs/Cambridge.GBR/5.16	Nose and throat swab	MT788792	MT789548	no
D8	verification	MVs/London.GBR/9.16/4	MVs/Cambridge.GBR/5.16	Throat swab	MT788793	MT789549	no
D8	verification	MVs/Southampton.GBR/10.16	MVi/Hulu Langat.MYS/26.11	Oral fluid	MT788794	MT789550	no
D8	verification	MVs/London.GBR/10.16	MVs/Cambridge.GBR/5.16	Swab	MT788795	MT789551	no
D8	verification	MVs/Twickenham.GBR/10.16	MVs/Cambridge.GBR/5.16	Oral fluid	MT788796	MT789552	no
D8	verification	MVs/London.GBR/10.16/3	MVs/Cambridge.GBR/5.16	Throat swab	MT788797	MT789553	no
D8	verification	MVs/London.GBR/11.16	MVs/Cambridge.GBR/5.16	Oral fluid	MT788798	MT789554	no
D8	verification	MVs/London.GBR/10.16/4	MVs/Cambridge.GBR/5.16	Oral fluid	MT788799	MT789555	no
D8	verification	MVs/London.GBR/12.16	MVs/Cambridge.GBR/5.16	Mouth swab	MT788800	MT789556	no
D8	verification	MVs/London.GBR/12.16/3	MVs/Cambridge.GBR/5.16	Oral fluid	MT788801	MT789557	no
D8	verification	MVs/Brighton.GBR/12.16	MVs/Cambridge.GBR/5.16	Throat swab	MT788802	MT789558	no
D8	verification	MVs/London.GBR/14.16	MVs/Cambridge.GBR/5.16	Mouth swab	MT788803	MT789559	no
D8	verification	MVs/Southampton.GBR/14.16	4286	Throat swab	MT788804	MT789560	no
D8	verification	MVs/London.GBR/14.16/14	MVs/Cambridge.GBR/5.16	Oral fluid	MT788805	MT789561	no
D8	verification	MVs/London.GBR/14.16/9	MVs/Cambridge.GBR/5.16	Oral fluid	MT788806	MT789562	no
D8	verification	MVs/London.GBR/14.16/17	4325	Oral fluid	MT788807	MT789563	no
D8	verification	MVs/London.GBR/14.16/15	MVs/Cambridge.GBR/5.16	Throat swab	MT788808	MT789564	no
D8	verification	MVs/London.GBR/14.16/10	MVs/Cambridge.GBR/5.16	Oral fluid	MT788809	MT789565	no
D8	verification	MVs/London.GBR/15.16	MVs/Cambridge.GBR/5.16	Oral fluid	MT788810	MT789566	no
D8	verification	MVs/London.GBR/14.16/8	MVs/Cambridge.GBR/5.16	Swab	MT788811	MT789567	no
D8	verification	MVs/London.GBR/14.16/11	MVs/Cambridge.GBR/5.16	Nasopharyngeal aspirate	MT788812	MT789568	no
D8	verification	MVs/London.GBR/14.16/12	MVs/Cambridge.GBR/5.16	Throat swab	MT788813	MT789569	no
D8	verification	MVs/London.GBR/16.16/2	MVs/Cambridge.GBR/5.16	Oral fluid	MT788814	MT789570	no
D8	verification	MVs/London.GBR/15.16/6	4322	Mouth swab	MT788815	MT789571	no
D8	verification	MVs/London.GBR/16.16	MVs/Cambridge.GBR/5.16	Urine	MT788816	MT789572	no
D8	verification	MVs/London.GBR/15.16/5	MVs/Cambridge.GBR/5.16	Oral fluid	MT788817	MT789573	no
D8	verification	MVs/London.GBR/16.16/3	MVs/Cambridge.GBR/5.16	Oral fluid	MT788818	MT789574	no
D8	verification	MVs/London.GBR/17.16	MVs/Cambridge.GBR/5.16	Oral fluid	MT788819	MT789575	no
D8	verification	MVs/London.GBR/16.16/6	MVs/Cambridge.GBR/5.16	Oral fluid	MT788820	MT789576	no
D8	verification	MVs/London.GBR/15.16/7	MVs/Cambridge.GBR/5.16	Oral fluid	MT788821	MT789577	no
D8	verification	MVs/London.GBR/17.16/4	MVs/Cambridge.GBR/5.16	Oral fluid	MT788822	MT789578	no
D8	verification	MVs/London.GBR/18.16	MVs/Cambridge.GBR/5.16	Throat swab	MT788823	MT789579	no
D8	verification	MVs/Cambridge.GBR/17.16	MVs/Cambridge.GBR/5.16	Swab	MT788824	MT789580	no
D8	verification	MVs/Twickenham.GBR/18.16	MVs/Cambridge.GBR/5.16	Oral fluid	MT788825	MT789581	no
D8	verification	MVs/London.GBR/18.16/2	MVs/Cambridge.GBR/5.16	Urine	MT788826	MT789582	no
D8	verification	MVs/London.GBR/18.16/4	MVs/Cambridge.GBR/5.16	Oral fluid	MT788827	MT789583	no
D8	verification	MVs/London.GBR/18.16/5	MVs/Cambridge.GBR/5.16	Throat swab	MT788828	MT789584	no
D8	verification	MVs/London.GBR/19.16/3	MVs/Cambridge.GBR/5.16	Oral fluid	MT788829	MT789585	no
D8	verification	MVs/London.GBR/19.16/4	MVs/Cambridge.GBR/5.16	Oral fluid	MT788830	MT789586	no
D8	verification	MVs/London.GBR/20.16	MVs/Cambridge.GBR/5.16	Oral fluid	MT788831	MT789587	no
D8	verification	MVs/London.GBR/21.16	4359	Throat swab	MT788832	MT789588	no
D8	verification	MVs/London.GBR/22.16/2	MVs/Cambridge.GBR/5.16	Throat swab	MT788833	MT789589	no
D8	verification	MVs/London.GBR/21.16/3	4359	Unknown	MT788834	MT789590	no
D8	verification	MVs/London.GBR/23.16	MVs/Cambridge.GBR/5.16	Throat swab	MT788835	MT789591	no
D8	verification	MVs/London.GBR/23.16/4	MVs/Cambridge.GBR/5.16	Oral fluid	MT788836	MT789592	no
D8	verification	MVs/Torquay.GBR/23.16/5	MVs/Cambridge.GBR/5.16	Oral fluid	MT788837	MT789593	no
D8	verification	MVs/London.GBR/24.16/5	MVs/Cambridge.GBR/5.16	Throat swab	MT788838	MT789594	no
D8	verification	MVs/London.GBR/25.16/2	MVs/Cambridge.GBR/5.16	Nasopharyngeal aspirate	MT788839	MT789595	no
D8	verification	MVs/Brighton.GBR/25.16	MVs/Cambridge.GBR/5.16	Unknown	MT788840	MT789596	no
D8	verification	MVs/London.GBR/26.16/3	MVs/Cambridge.GBR/5.16	Throat swab	MT788841	MT789597	no
D8	verification	MVs/London.GBR/26.16/4	MVs/Cambridge.GBR/5.16	Oral fluid	MT788842	MT789598	no
D8	verification	MVs/London.GBR/26.16/10	MVs/Cambridge.GBR/5.16	Throat swab	MT788843	MT789599	no
D8	verification	MVs/London.GBR/24.16/8	4478	Oral fluid	MT788844	MT789600	no
D8	verification	MVs/London.GBR/26.16/12	MVs/Cambridge.GBR/5.16	Nose swab	MT788845	MT789601	no
D8	verification	MVs/London.GBR/26.16/13	MVs/Cambridge.GBR/5.16	Swab	MT788846	MT789602	no
D8	verification	MVs/London.GBR/27.16/4	MVs/Cambridge.GBR/5.16	Saliva	MT788847	MT789603	no
D8	verification	MVs/London.GBR/27.16/5	MVs/Cambridge.GBR/5.16	Throat swab	MT788848	MT789604	no
D8	verification	MVs/Brighton.GBR/27.16	MVs/Cambridge.GBR/5.16	Swab	MT788849	MT789605	no
D8	verification	MVs/Torquay.GBR/29.16	MVs/Cambridge.GBR/5.16	Oral fluid	MT788850	MT789606	no
D8	verification	MVs/London.GBR/29.16	MVs/Cambridge.GBR/5.16	Oral fluid	MT788851	MT789607	no
D8	verification	MVs/Bath.GBR/29.16	4477	Oral fluid	MT788852	MT789608	no
D8	verification	MVs/London.GBR/29.16/2	MVs/Cambridge.GBR/5.16	Oral fluid	MT788853	MT789609	no
D8	verification	MVs/London.GBR/30.16	MVs/Cambridge.GBR/5.16	Oral fluid	MT788854	MT789610	no
D8	verification	MVs/Redhill.GBR/30.16	MVs/Cambridge.GBR/5.16	Oral fluid	MT788855	MT789611	no
D8	verification	MVs/Hereford.GBR/31.16	MVs/Cambridge.GBR/5.16	Throat swab	MT788856	MT789612	no
D8	verification	MVs/Bristol.GBR/30.16	4477	Throat swab	MT788857	MT789613	no
D8	verification	MVs/Exeter.GBR/30.16	4477	Oral fluid	MT788858	MT789614	no
D8	verification	MVs/London.GBR/31.16/16	MVs/Cambridge.GBR/5.16	Nasopharyngeal aspirate	MT788859	MT789615	no
D8	verification	MVs/Brighton.GBR/29.16	MVs/Cambridge.GBR/5.16	Throat swab	MT788860	MT789616	no
D8	verification	MVs/London.GBR/29.16/3	MVs/Cambridge.GBR/5.16	Oral fluid	MT788861	MT789617	no
D8	verification	MVs/London.GBR/31.16/2	MVs/Cambridge.GBR/5.16	Mouth swab	MT788862	MT789618	no
D8	verification	MVs/London.GBR/31.16/3	MVs/Cambridge.GBR/5.16	Oral fluid	MT788863	MT789619	no
D8	verification	MVs/London.GBR/31.16/4	MVs/Cambridge.GBR/5.16	Oral fluid	MT788864	MT789620	no
D8	verification	MVs/Gloucester.GBR/31.16	MVs/Cambridge.GBR/5.16	Throat swab	MT788865	MT789621	no
D8	verification	MVs/Bristol.GBR/31.16	4477	Oral fluid	MT788866	MT789622	no
D8	verification	MVs/London.GBR/30.16/4	MVs/Cambridge.GBR/5.16	Oral fluid	MT788867	MT789623	no
D8	verification	MVs/Belfast.GBR/31.16	MVs/Cambridge.GBR/5.16	Throat swab	MT788868	MT789624	no
D8	verification	MVs/London.GBR/31.16/8	MVs/Cambridge.GBR/5.16	Throat swab	MT788869	MT789625	no
D8	verification	MVs/Gloucester.GBR/31.16/2	MVs/Cambridge.GBR/5.16	Throat swab	MT788870	MT789626	no
D8	verification	MVs/Gloucester.GBR/31.16/3	MVs/Cambridge.GBR/5.16	Throat swab	MT788871	MT789627	no
D8	verification	MVs/Coventry.GBR/32.16	MVs/Cambridge.GBR/5.16	Oral fluid	MT788872	MT789628	no
D8	verification	MVs/London.GBR/31.16/11	MVs/Cambridge.GBR/5.16	Oral fluid	MT788873	MT789629	no
D8	verification	MVs/Brighton.GBR/29.16/2	MVs/Cambridge.GBR/5.16	Throat swab	MT788874	MT789630	no
D8	verification	MVs/Exeter.GBR/32.16	4477	Oral fluid	MT788875	MT789631	no
D8	verification	MVs/Taunton.GBR/31.16/2	MVs/Cambridge.GBR/5.16	Oral fluid	MT788876	MT789632	no
D8	verification	MVs/London.GBR/33.16	MVs/Cambridge.GBR/5.16	Oral fluid	MT788877	MT789633	no
D8	verification	MVs/Exeter.GBR/33.16	MVs/Cambridge.GBR/5.16	Oral fluid	MT788878	MT789634	no
D8	verification	MVs/Bournemouth.GBR/32.16/2	MVs/Cambridge.GBR/5.16	Oral fluid	MT788879	MT789635	no
D8	verification	MVs/Bournemouth.GBR/33.16/3	4477	Oral fluid	MT788880	MT789636	no
D8	verification	MVs/Sheffield.GBR/34.16	MVs/Cambridge.GBR/5.16	Mouth swab	MT788881	MT789637	no
D8	verification	MVs/Bristol.GBR/33.16	4477	Throat swab	MT788882	MT789638	no
D8	verification	MVs/London.GBR/34.16	MVs/Cambridge.GBR/5.16	Oral fluid	MT788883	MT789639	no
D8	verification	MVs/Sheffield.GBR/34.16/2	MVs/Cambridge.GBR/5.16	Mouth swab	MT788884	MT789640	no
D8	verification	MVs/Sheffield.GBR/34.16/3	MVs/Cambridge.GBR/5.16	Mouth swab	MT788885	MT789641	no
D8	verification	MVs/Sheffield.GBR/34.16/4	MVs/Cambridge.GBR/5.16	Swab	MT788886	MT789642	no
D8	verification	MVs/Sheffield.GBR/35.16	MVs/Cambridge.GBR/5.16	Throat swab	MT788887	MT789643	no
D8	verification	MVs/Harrow.GBR/34.16	MVs/Cambridge.GBR/5.16	Oral fluid	MT788888	MT789644	no
D8	verification	MVs/Sheffield.GBR/36.16	MVs/Cambridge.GBR/5.16	Mouth swab	MT788889	MT789645	no
D8	verification	MVs/London.GBR/31.16/20	MVs/Cambridge.GBR/5.16	Oral fluid	MT788890	MT789646	no
D8	verification	MVs/Bristol.GBR/36.16/2	MVs/Cambridge.GBR/5.16	Throat swab	MT788891	MT789647	no
D8	verification	MVs/Swansea.GBR/36.16	4477	Oral fluid	MT788892	MT789648	no
D8	verification	MVs/Swansea.GBR/36.16/2	4477	Oral fluid	MT788893	MT789649	no
D8	verification	MVs/Swansea.GBR/36.16/3	4477	Oral fluid	MT788894	MT789650	no
D8	verification	MVs/Swansea.GBR/36.16/4	4477	Oral fluid	MT788895	MT789651	no
D8	verification	MVs/Bristol.GBR/37.16	MVs/Cambridge.GBR/5.16	Mouth swab	MT788896	MT789652	no
D8	verification	MVs/Leicester.GBR/34.16	MVs/Cambridge.GBR/5.16	Mouth swab	MT788897	MT789653	no
D8	verification	MVs/Edinburgh.GBR/39.16	MVi/Hulu Langat.MYS/26.11	Throat swab	MT788898	MT789654	no
D8	verification	MVs/London.GBR/33.16/3	MVs/Cambridge.GBR/5.16	Throat swab	MT788899	MT789655	no
D8	verification	MVs/London.GBR/41.16	MVs/Cambridge.GBR/5.16	Throat swab	MT788900	MT789656	no
D8	verification	MVs/Edinburgh.GBR/41.16/4	MVi/Hulu Langat.MYS/26.11	Throat swab	MT788901	MT789657	no
D8	verification	MVs/Edinburgh.GBR/41.16/6	MVi/Hulu Langat.MYS/26.11	Throat swab	MT788902	MT789658	no
D8	verification	MVs/Edinburgh.GBR/41.16	MVi/Hulu Langat.MYS/26.11	Throat swab	MT788903	MT789659	no
D8	verification	MVs/Uxbridge.GBR/41.16	MVs/Cambridge.GBR/5.16	Oral fluid	MT788904	MT789660	no
D8	verification	MVs/London.GBR/41.16/4	MVs/Cambridge.GBR/5.16	Oral fluid	MT788905	MT789661	no
D8	verification	MVs/Edinburgh.GBR/42.16/2	MVi/Hulu Langat.MYS/26.11	Throat swab	MT788906	MT789662	no
D8	verification	MVs/London.GBR/42.16	MVs/Cambridge.GBR/5.16	Oral fluid	MT788907	MT789663	no
D8	verification	MVs/London.GBR/43.16/2	4477	Oral fluid	MT788908	MT789664	no
D8	verification	MVs/London.GBR/44.16/4	MVs/Cambridge.GBR/5.16	Oral fluid	MT788909	MT789665	no
D8	verification	MVs/Southampton.GBR/46.16	MVi/Hulu Langat.MYS/26.11	Throat swab	MT788910	MT789666	no
D8	verification	MVs/London.GBR/46.16	MVs/Cambridge.GBR/5.16	Swab	MT788911	MT789667	no
D8	verification	MVs/Edinburgh.GBR/43.16	MVi/Hulu Langat.MYS/26.11	Throat swab	MT788912	MT789668	no
D8	verification	MVs/London.GBR/47.16	4477	Oral fluid	MT788913	MT789669	no
D8	verification	MVs/Medway.GBR/47.16	MVs/Cambridge.GBR/5.16	Oral fluid	MT788914	MT789670	no
D8	verification	MVs/Southampton.GBR/48.16	MVs/Cambridge.GBR/5.16	Throat swab	MT788915	MT789671	no
D8	verification	MVs/London.GBR/2.17	MVs/Osaka.JPN/29.15	Oral fluid	MT788916	MT789672	no
D8	verification	MVs/Southampton.GBR/2.17/2	MVs/Osaka.JPN/29.15	Throat swab	MT788917	MT789673	no
D8	verification	MVs/Southampton.GBR/2.17	MVs/Osaka.JPN/29.15	Throat swab	MT788918	MT789674	no
D8	verification	MVs/London.GBR/4.17	MVs/Osaka.JPN/29.15	Mouth swab	MT788919	MT789675	no
D8	verification	MVs/London.GBR/18.17	MVi/Pune.IND/10.13	Throat swab	MT788920	MT789676	no
D8	verification	MVs/Bromley.GBR/20.17	MVs/Osaka.JPN/29.15	Serum/Plasma	MT788921	MT789677	no
D8	verification	MVs/Glasgow.GBR/20.17	MVs/Victoria.AUS/6.11	Throat swab	MT788922	MT789678	no
D8	verification	MVs/Edinburgh.GBR/29.17	5050	Throat swab	MT788923	MT789679	no
D8	verification	MVs/Bournemouth.GBR/29.17	MVs/Victoria.AUS/6.11	Swab	MT788924	MT789680	no
D8	verification	MVs/Bournemouth.GBR/25.17	MVs/Victoria.AUS/6.11	Unknown	MT788925	MT789681	no
D8	verification	MVs/Bournemouth.GBR/25.17/2	MVs/Victoria.AUS/6.11	Unknown	MT788926	MT789682	no
D8	verification	MVs/Southampton.GBR/23.17	MVs/Victoria.AUS/6.11	Unknown	MT788927	MT789683	no
D8	verification	MVi/Virginia.USA/15.09	2247	GenBank	JN635404	JN635404	yes
D8	verification	MVi/Texas.USA/4.07	2252	GenBank	JN635407	JN635407	yes
D8	verification	MVi/Vicenza.ITA/12.10/2	2657	GenBank	KC117298	KC117298	yes
D8	verification	MVi/Muenchen.DEU/19.13	MVs/Frankfurt Main.DEU/17.11	GenBank	KJ410048	KJ410048	yes
D8	verification	MVs/Dong Thap.VNM/6.14	MVs/Frankfurt Main.DEU/17.11	GenBank	KU728742	KU728742	yes
D8	verification	MVs/Dong Thap.VNM/8.14	MVs/Frankfurt Main.DEU/17.11	GenBank	KU728743	KU728743	yes
D8	verification	MVs/California.USA/49.10	4986	GenBank	KY969480	KY969480	yes
D8	verification	MVi/Seoul.KOR/37.16	MVs/Osaka.JPN/29.15	GenBank	MF496200	MF496200	yes
D8	verification	MVi/Geoje.KOR/41.16		GenBank	MF496201	MF496201	yes
D8	verification	MVi/Changwon.KOR/39.16/2	4672	GenBank	MF496202	MF496202	yes
D8	verification	MVi/Gir Somnath.IND/00.17	3367	GenBank	MH356236	MH356236	yes
D8	verification	MVi/Morbi.IND/37.16/2	2984	GenBank	MH356237	MH356237	yes
D8	verification	MVi/Nasik.IND/7.17	4295	GenBank	MH356239	MH356239	yes
D8	verification	MVi/Pune.IND/2.17	5178	GenBank	MH356240	MH356240	yes
D8	verification	MVi/Jamnagar.IND/10.16	4304	GenBank	MH356241	MH356241	yes
D8	verification	MVi/Gr Mumbai.IND/9.17	4684	GenBank	MH356242	MH356242	yes
D8	verification	MVi/Pune.IND/41.16	2951	GenBank	MH356243	MH356243	yes
D8	verification	MVi/Kheda.IND/3.17/2	4749	GenBank	MH356244	MH356244	yes
D8	verification	MVi/Kozhikode.IND/14.10	MVi/Villupuram.IND/03.07	GenBank	MH356250	MH356250	yes
D8	verification	MVi/Jamnagar.IND/5.16	3753	GenBank	MH356253	MH356253	yes
D8	verification	MVi/Bhavnagar.IND/17.16	3367	GenBank	MH356254	MH356254	yes
D8	verification	MVs/Dong Thap.VNM/6.14/2	MVs/Frankfurt Main.DEU/17.11	GenBank	MK142915	MK142915	yes
D8	verification	MVs/Dong Thap.VNM/7.14	MVs/Frankfurt Main.DEU/17.11	GenBank	MK142916	MK142916	yes
D8	verification	MVs/Roraima.BRA/31.18	MVi/Hulu Langat.MYS/26.11	GenBank	MK161348	MK161348	yes
D8	verification	MVs/Prahova.ROU/18.17/2	4739	Throat swab	MT788928	MT789684	no
B3	validation	MVs/Liverpool.GBR/45.17/4	MVs/Saint Denis.FRA/36.17	Throat swab	MT788476	MT789232	no
B3	validation	MVs/Liverpool.GBR/45.17/3	MVs/Saint Denis.FRA/36.17	Throat swab	MT788477	MT789233	no
B3	validation	MVs/Liverpool.GBR/45.17/2	MVs/Saint Denis.FRA/36.17	Oral fluid	MT788478	MT789234	no
B3	validation	MVs/Liverpool.GBR/46.17/2	MVs/Saint Denis.FRA/36.17	Oral fluid	MT788479	MT789235	no
B3	validation	MVs/Leeds.GBR/45.17/5	MVs/Dublin.IRL/8.16	Oral fluid	MT788480	MT789236	no
B3	validation	MVs/Manchester.GBR/45.17	MVs/Saint Denis.FRA/36.17	Urine	MT788481	MT789237	no
B3	validation	MVs/Guildford.GBR/46.17	MVs/Dublin.IRL/8.16	Oral fluid	MT788482	MT789238	no
B3	validation	MVs/Leeds.GBR/47.17	MVs/Dublin.IRL/8.16	Oral fluid	MT788483	MT789239	no
B3	validation	MVs/Liverpool.GBR/47.17	MVs/Saint Denis.FRA/36.17	Oral fluid	MT788484	MT789240	no
B3	validation	MVs/Liverpool.GBR/47.17/3	MVs/Saint Denis.FRA/36.17	Oral fluid	MT788485	MT789241	no
B3	validation	MVs/Birmingham.GBR/46.17/2	MVs/Saint Denis.FRA/36.17	Throat swab	MT788486	MT789242	no
B3	validation	MVs/Birmingham.GBR/47.17/2	MVs/Saint Denis.FRA/36.17	Throat swab	MT788487	MT789243	no
B3	validation	MVs/Liverpool.GBR/48.17/4	MVs/Saint Denis.FRA/36.17	Oral fluid	MT788488	MT789244	no
B3	validation	MVs/Manchester.GBR/48.17/2	MVs/Saint Denis.FRA/36.17	Mouth swab	MT788489	MT789245	no
B3	validation	MVs/Liverpool.GBR/48.17/5	MVs/Saint Denis.FRA/36.17	Oral fluid	MT788490	MT789246	no
B3	validation	MVs/Manchester.GBR/49.17/2	MVs/Saint Denis.FRA/36.17	Throat swab	MT788491	MT789247	no
B3	validation	MVs/Birmingham.GBR/3.18/2	MVs/Saint Denis.FRA/36.17	Oral fluid	MT788492	MT789248	no
B3	validation	MVs/Hemel Hempstead.GBR/3.18	MVs/Saint Denis.FRA/36.17	Urine	MT788493	MT789249	no
B3	validation	MVs/London.GBR/3.18/5	MVs/Dublin.IRL/8.16	Oral fluid	MT788494	MT789250	no
B3	validation	MVs/Birmingham.GBR/49.17/2	MVs/Saint Denis.FRA/36.17	Throat swab	MT788495	MT789251	no
B3	validation	MVs/Birmingham.GBR/50.17/5	MVs/Saint Denis.FRA/36.17	Throat swab	MT788496	MT789252	no
B3	validation	MVs/Birmingham.GBR/5.18/2	MVs/Saint Denis.FRA/36.17	Oral fluid	MT788497	MT789253	no
B3	validation	MVs/Bromley.GBR/4.18	MVs/Dublin.IRL/8.16	Swab	MT788498	MT789254	no
B3	validation	MVs/Southampton.GBR/5.18	MVs/Saint Denis.FRA/36.17	Nose swab	MT788499	MT789255	no
B3	validation	MVs/London.GBR/4.18/3	MVs/Dublin.IRL/8.16	Throat swab	MT788500	MT789256	no
B3	validation	MVs/London.GBR/4.18/4	MVs/Dublin.IRL/8.16	Throat swab	MT788501	MT789257	no
B3	validation	MVs/Birmingham.GBR/4.18/2	5170	Oral fluid	MT788502	MT789258	no
B3	validation	MVs/Southampton.GBR/5.18/2	5181	Throat swab	MT788503	MT789259	no
B3	validation	MVs/London.GBR/5.18/2	MVs/Dublin.IRL/8.16	Oral fluid	MT788504	MT789260	no
B3	validation	MVs/London.GBR/4.18/7	MVs/Saint Denis.FRA/36.17	Swab	MT788505	MT789261	no
B3	validation	MVs/London.GBR/7.18	MVs/Dublin.IRL/8.16	Oral fluid	MT788506	MT789262	no
B3	validation	MVs/Birmingham.GBR/7.18/3	MVs/Saint Denis.FRA/36.17	Oral fluid	MT788507	MT789263	no
B3	validation	MVs/Brighton.GBR/7.18	MVs/Saint Denis.FRA/36.17	Swab	MT788508	MT789264	no
B3	validation	MVs/London.GBR/6.18/2	MVs/Dublin.IRL/8.16	Swab	MT788509	MT789265	no
B3	validation	MVs/London.GBR/6.18/3	MVs/Dublin.IRL/8.16	Swab	MT788510	MT789266	no
B3	validation	MVs/London.GBR/6.18/4	MVs/Dublin.IRL/8.16	Swab	MT788511	MT789267	no
B3	validation	MVs/London.GBR/3.18/8	MVs/Saint Denis.FRA/36.17	Swab	MT788512	MT789268	no
B3	validation	MVs/London.GBR/8.18	MVs/Dublin.IRL/8.16	Mouth swab	MT788513	MT789269	no
B3	validation	MVs/Redhill.GBR/9.18	MVs/Saint Denis.FRA/36.17	Oral fluid	MT788514	MT789270	no
B3	validation	MVs/Birmingham.GBR/8.18/2	MVs/Saint Denis.FRA/36.17	Oral fluid	MT788515	MT789271	no
B3	validation	MVs/Birmingham.GBR/8.18/4	MVs/Saint Denis.FRA/36.17	Oral fluid	MT788516	MT789272	no
B3	validation	MVs/Bromley.GBR/9.18	MVs/Saint Denis.FRA/36.17	Oral fluid	MT788517	MT789273	no
B3	validation	MVs/London.GBR/8.18/3	MVs/Dublin.IRL/8.16	Mouth swab	MT788518	MT789274	no
B3	validation	MVs/Birmingham.GBR/9.18/4	MVs/Saint Denis.FRA/36.17	Oral fluid	MT788519	MT789275	no
B3	validation	MVs/London.GBR/10.18/2	MVs/Dublin.IRL/8.16	Swab	MT788520	MT789276	no
B3	validation	MVs/Brighton.GBR/10.18/7	MVs/Saint Denis.FRA/36.17	Throat swab	MT788521	MT789277	no
B3	validation	MVs/Brighton.GBR/10.18/8	MVs/Saint Denis.FRA/36.17	Throat swab	MT788522	MT789278	no
B3	validation	MVs/Teeside.GBR/11.18	MVs/Dublin.IRL/8.16	Swab	MT788523	MT789279	no
B3	validation	MVs/London.GBR/10.18/5	MVs/Saint Denis.FRA/36.17	Throat swab	MT788524	MT789280	no
B3	validation	MVs/London.GBR/10.18/6	MVs/Dublin.IRL/8.16	Throat swab	MT788525	MT789281	no
B3	validation	MVs/Bromley.GBR/11.18/2	MVs/Saint Denis.FRA/36.17	Saliva	MT788526	MT789282	no
B3	validation	MVs/London.GBR/11.18/3	MVs/Dublin.IRL/8.16	Swab	MT788527	MT789283	no
B3	validation	MVs/Sutton.GBR/11.18	MVs/Saint Denis.FRA/36.17	Throat swab	MT788528	MT789284	no
B3	validation	MVs/Brighton.GBR/12.18	MVs/Saint Denis.FRA/36.17	Throat swab	MT788529	MT789285	no
B3	validation	MVs/Brighton.GBR/12.18/4	MVs/Saint Denis.FRA/36.17	Swab	MT788530	MT789286	no
B3	validation	MVs/London.GBR/13.18/2	MVs/Saint Denis.FRA/36.17	Throat swab	MT788531	MT789287	no
B3	validation	MVs/Brighton.GBR/13.18	MVs/Saint Denis.FRA/36.17	Throat swab	MT788532	MT789288	no
B3	validation	MVs/London.GBR/14.18/2	MVs/Dublin.IRL/8.16	Throat swab	MT788533	MT789289	no
B3	validation	MVs/Sheffield.GBR/15.18	MVs/Bradford.GBR/13.18	Throat swab	MT788534	MT789290	no
B3	validation	MVs/Newcastle upon Tyne.GBR/16.18	MVs/Saint Denis.FRA/36.17	Oral fluid	MT788535	MT789291	no
B3	validation	MVs/London.GBR/16.18	MVs/Dublin.IRL/8.16	Swab	MT788536	MT789292	no
B3	validation	MVs/St. Albans.GBR/16.18	MVs/Saint Denis.FRA/36.17	Oral fluid	MT788537	MT789293	no
B3	validation	MVs/Southampton.GBR/18.18	MVs/Dublin.IRL/8.16	Throat swab	MT788538	MT789294	no
B3	validation	MVs/London.GBR/18.18/7	4556	Unknown	MT788539	MT789295	no
B3	validation	MVs/Cardiff.GBR/22.18	MVs/Bradford.GBR/13.18	Throat swab	MT788540	MT789296	no
B3	validation	MVs/London.GBR/42.18/2	4291	Throat swab	MT788541	MT789297	no
B3	validation	MVs/Padova.ITA/11.17	MVs/Dublin.IRL/8.16	GenBank	MK513598	MK513598	yes
B3	validation	MVs/Padova.ITA/12.17		GenBank	MK513599	MK513599	yes
B3	validation	MVs/Padova.ITA/13.17		GenBank	MK513600	MK513600	yes
B3	validation	MVs/Padova.ITA/13.17/2	MVs/Dublin.IRL/8.16	GenBank	MK513601	MK513601	yes
B3	validation	MVs/Padova.ITA/14.17		GenBank	MK513602	MK513602	yes
B3	validation	MVs/Padova.ITA/14.17/2		GenBank	MK513603	MK513603	yes
B3	validation	MVs/Padova.ITA/14.17/3	MVs/Dublin.IRL/8.16	GenBank	MK513604	MK513604	yes
B3	validation	MVs/Padova.ITA/14.17/4	MVs/Dublin.IRL/8.16	GenBank	MK513605	MK513605	yes
B3	validation	MVs/Padova.ITA/14.17/5		GenBank	MK513606	MK513606	yes
B3	validation	MVs/Padova.ITA/14.17/7	MVs/Dublin.IRL/8.16	GenBank	MK513607	MK513607	yes
B3	validation	MVs/Padova.ITA/15.17		GenBank	MK513608	MK513608	yes
B3	validation	MVs/Padova.ITA/15.17/2	MVs/Dublin.IRL/8.16	GenBank	MK513609	MK513609	yes
B3	validation	MVs/Padova.ITA/16.17	MVs/Dublin.IRL/8.16	GenBank	MK513610	MK513610	yes
B3	validation	MVs/Padova.ITA/16.17/2	MVs/Dublin.IRL/8.16	GenBank	MK513611	MK513611	yes
B3	validation	MVs/Padova.ITA/16.17/3	MVs/Dublin.IRL/8.16	GenBank	MK513612	MK513612	yes
B3	validation	MVs/Padova.ITA/16.17/4	MVs/Dublin.IRL/8.16	GenBank	MK513613	MK513613	yes
B3	validation	MVs/Padova.ITA/16.17/5	MVs/Dublin.IRL/8.16	GenBank	MK513614	MK513614	yes
B3	validation	MVs/Padova.ITA/16.17/6		GenBank	MK513615	MK513615	yes
B3	validation	MVs/Padova.ITA/17.17/3	MVs/Dublin.IRL/8.16	GenBank	MK513616	MK513616	yes
B3	validation	MVs/Padova.ITA/19.17	MVs/Dublin.IRL/8.16	GenBank	MK513617	MK513617	yes
B3	validation	MVs/Padova.ITA/19.17/2	5199	GenBank	MK513618	MK513618	yes
B3	validation	MVs/Padova.ITA/20.17	5199	GenBank	MK513619	MK513619	yes
B3	validation	MVs/Padova.ITA/21.17	5199	GenBank	MK513620	MK513620	yes
B3	validation	MVs/Padova.ITA/21.17/2	5199	GenBank	MK513621	MK513621	yes
B3	validation	MVs/Padova.ITA/24.17	MVs/Dublin.IRL/8.16	GenBank	MK513622	MK513622	yes
D8	validation	MVs/Canterbury.GBR/5.18	MVs/Herborn.DEU/05.17	Oral fluid	MT788706	MT789462	no
D8	validation	MVs/Brighton.GBR/8.18	MVs/Herborn.DEU/05.17	Throat swab	MT788707	MT789463	no
D8	validation	MVs/Bristol.GBR/8.18	MVs/Herborn.DEU/05.17	Oral fluid	MT788708	MT789464	no
D8	validation	MVs/Coventry.GBR/9.18	MVs/Herborn.DEU/05.17	Oral fluid	MT788709	MT789465	no
D8	validation	MVs/Cardiff.GBR/8.18	MVs/Herborn.DEU/05.17	Throat swab	MT788710	MT789466	no
D8	validation	MVs/Cardiff.GBR/10.18	MVs/Herborn.DEU/05.17	Throat swab	MT788711	MT789467	no
D8	validation	MVs/Bristol.GBR/10.18	MVs/Herborn.DEU/05.17	Mouth swab	MT788712	MT789468	no
D8	validation	MVs/London.GBR/11.18	MVs/Herborn.DEU/05.17	Throat swab	MT788713	MT789469	no
D8	validation	MVs/Bristol.GBR/11.18	MVs/Herborn.DEU/05.17	Oral fluid	MT788714	MT789470	no
D8	validation	MVs/Medway.GBR/12.18	MVs/Herborn.DEU/05.17	Saliva	MT788715	MT789471	no
D8	validation	MVs/Gloucester.GBR/12.18/2	MVs/Herborn.DEU/05.17	Oral fluid	MT788716	MT789472	no
D8	validation	MVs/Gloucester.GBR/11.18	MVs/Herborn.DEU/05.17	Oral fluid	MT788717	MT789473	no
D8	validation	MVs/Bath.GBR/12.18	MVs/Herborn.DEU/05.17	Oral fluid	MT788718	MT789474	no
D8	validation	MVs/Bristol.GBR/13.18	MVs/Herborn.DEU/05.17	Oral fluid	MT788719	MT789475	no
D8	validation	MVs/Medway.GBR/13.18	MVs/Herborn.DEU/05.17	Oral fluid	MT788720	MT789476	no
D8	validation	MVs/London.GBR/13.18/13	MVs/Cambridge.GBR/5.16	Oral fluid	MT788721	MT789477	no
D8	validation	MVs/Twickenham.GBR/15.18	MVs/Herborn.DEU/05.17	Unknown	MT788722	MT789478	no
D8	validation	MVs/Gloucester.GBR/14.18	MVs/Herborn.DEU/05.17	Oral fluid	MT788723	MT789479	no
D8	validation	MVs/Medway.GBR/14.18/3	MVs/Herborn.DEU/05.17	Oral fluid	MT788724	MT789480	no
D8	validation	MVs/Twickenham.GBR/15.18/3	MVs/Herborn.DEU/05.17	Swab	MT788725	MT789481	no
D8	validation	MVs/Dartford.GBR/17.18	MVs/Herborn.DEU/05.17	Saliva	MT788726	MT789482	no
D8	validation	MVs/Dartford.GBR/17.18/2	MVs/Herborn.DEU/05.17	Throat swab	MT788727	MT789483	no
D8	validation	MVs/Portsmouth.GBR/18.18	MVs/Herborn.DEU/05.17	Oral fluid	MT788728	MT789484	no
D8	validation	MVs/Portsmouth.GBR/18.18/2	MVs/Herborn.DEU/05.17	Oral fluid	MT788729	MT789485	no
D8	validation	MVs/Portsmouth.GBR/18.18/3	MVs/Herborn.DEU/05.17	Oral fluid	MT788730	MT789486	no
D8	validation	MVs/Portsmouth.GBR/18.18/4	MVs/Herborn.DEU/05.17	Oral fluid	MT788731	MT789487	no
D8	validation	MVs/Dartford.GBR/17.18/3	MVs/Herborn.DEU/05.17	Oral fluid	MT788732	MT789488	no
D8	validation	MVs/Dartford.GBR/17.18/4	MVs/Herborn.DEU/05.17	Oral fluid	MT788733	MT789489	no
D8	validation	MVs/London.GBR/19.18/3	MVs/Herborn.DEU/05.17	Throat swab	MT788734	MT789490	no
D8	validation	MVs/London.GBR/16.18/9	4682	Mouth swab	MT788735	MT789491	no
D8	validation	MVs/Dartford.GBR/20.18	MVs/Herborn.DEU/05.17	Throat swab	MT788736	MT789492	no
D8	validation	MVs/London.GBR/21.18/8	MVs/Herborn.DEU/05.17	Throat swab	MT788737	MT789493	no
D8	validation	MVs/London.GBR/22.18	MVs/Herborn.DEU/05.17	Swab	MT788738	MT789494	no
D8	validation	MVs/Croydon.GBR/23.18/2	MVs/Herborn.DEU/05.17	Swab	MT788739	MT789495	no
D8	validation	MVs/London.GBR/24.18/2	MVs/Herborn.DEU/05.17	Throat swab	MT788740	MT789496	no
D8	validation	MVs/Medway.GBR/24.18	MVs/Herborn.DEU/05.17	Throat swab	MT788741	MT789497	no
D8	validation	MVs/Bristol.GBR/26.18	MVs/Herborn.DEU/05.17	Mouth swab	MT788742	MT789498	no
D8	validation	MVs/Sutton.GBR/26.18	MVs/Herborn.DEU/05.17	Throat swab	MT788743	MT789499	no
D8	validation	MVs/Southend on Sea.GBR/28.18	MVs/Herborn.DEU/05.17	Throat swab	MT788744	MT789500	no
D8	validation	MVs/Medway.GBR/32.18/4	MVs/Samut Sakhon.THA/49.16	Oral fluid	MT788745	MT789501	no
D8	validation	MVs/London.GBR/34.18	MVs/Samut Sakhon.THA/49.16	Oral fluid	MT788746	MT789502	no
D8	validation	MVs/London.GBR/50.18/4	MVs/Gir Somnath.IND/42.16	Oral fluid	MT788747	MT789503	no
D8	validation	MVs/Sheffield.GBR/8.19	MVs/Samut Sakhon.THA/49.16	Mouth swab	MT788748	MT789504	no
D8	validation	MVs/London.GBR/11.19	MVs/Gir Somnath.IND/42.16	Mouth swab	MT788749	MT789505	no
D8	validation	MVs/London.GBR/14.19/7	MVs/Gir Somnath.IND/42.16	Mouth swab	MT788750	MT789506	no
D8	validation	MVs/Nottingham.GBR/17.19	MVs/Gir Somnath.IND/42.16	Throat swab	MT788751	MT789507	no
D8	validation	MVs/London.GBR/19.19/6	MVs/Gir Somnath.IND/42.16	Throat swab	MT788752	MT789508	no
D8	validation	MVs/London.GBR/21.19/6	MVs/Herborn.DEU/05.17	Nasopharyngeal aspirate	MT788753	MT789509	no
D8	validation	MVs/London.GBR/23.19/2	MVs/Gir Somnath.IND/42.16	Swab	MT788754	MT789510	no
D8	validation	MVs/Coventry.GBR/25.19/4	MVs/Gir Somnath.IND/42.16	Swab	MT788755	MT789511	no
D8	validation	MVs/Padova.ITA/13.17		GenBank	MK513623	MK513623	yes
D8	validation	MVs/Padova.ITA/14.17/2	MVs/Osaka.JPN/29.15	GenBank	MK513624	MK513624	yes
D8	validation	MVs/Padova.ITA/14.17/3	MVs/Osaka.JPN/29.15	GenBank	MK513625	MK513625	yes
D8	validation	MVs/Verona.ITA/19.17/2		GenBank	MK513626	MK513626	yes
D8	validation	MVs/Venezia.ITA/22.17/3		GenBank	MK513627	MK513627	yes
D8	validation	MVi/Palghar.IND/40.16/2	4684	GenBank	MN131115	MN131115	yes
D8	validation	MVi/Morbi.IND/37.16		GenBank	MN131116	MN131116	yes
D8	validation	MVi/Sagar.IND/1.16	4235	GenBank	MN131117	MN131117	yes
D8	validation	MVi/Jamnagar.IND/6.16/2	4015	GenBank	MN131118	MN131118	yes
D8	validation	MVi/Pune.IND/7.16	2951	GenBank	MN131119	MN131119	yes
D8	validation	MVi/Indore.IND/49.16/3	4015	GenBank	MN131120	MN131120	yes
D8	validation	MVi/Indore.IND/49.16		GenBank	MN131121	MN131121	yes
D8	validation	MVi/Bhavnagar.IND/41.16	4015	GenBank	MN131122	MN131122	yes
D8	validation	MVi/Mumbai.IND/50.15	4234	GenBank	MN131123	MN131123	yes
D8	validation	MVi/Indore.IND/49.16/2		GenBank	MN131124	MN131124	yes
