# Supplementary material for: Mind your Ps: A probabilistic model to aid the interpretation of molecular epidemiology data
Source: eBioMedicine. 2022 Apr 7;79:103989. doi: 10.1016/j.ebiom.2022.103989 (PMC9006250; doi:10.1016/j.ebiom.2022.103989)
Supplement: Supplementary file 5 [file mmc5.xlsx]

## Sheet: Poisson
Supplement S5: Calculating Poisson probabilities and upper limit of expected substitutions
Change green cells according to the substitution rate, region and probability interval to consider.
substitution rate			0.0019365		substitutions / (site.year)										Poisson interval		0.95	range of substitutions containing x fraction of the Poisson distribution
number of sites			1012		number of sites being compared										The maximum expected substitutions for a given time (row) are given by the column heading of the first dark grey cell in the line.
															If a sample pair with (d, ∆tCE) has d ≤ maximum expected substitutions the samples are considered related.
Poisson: Poisson probability of observing k substitutions after n weeks															Poisson CDF: Poisson probability of observing k substitutions or less after n weeks
	number of substitutions															number of substitutions
∆tCE (weeks)	0	1	2	3	4	5	6	7	8	9	10	11	12		∆tCE (weeks)	0	1	2	3	4	5	6	7	8	9	10	11	12
2	0.927396	0.0699021	0.00263442	6.61893e-05	1.24725e-06	1.88021e-08	2.362e-10	2.54336e-12	2.3963e-14	2.00689e-16	1.51269e-18	1.03653e-20	6.51065e-23		2	0.927396	0.997298	0.999933	0.999999	1	1	1	1	1	1	1	1	1
3	0.893095	0.100975	0.00570821	0.000215127	6.08065e-06	1.37498e-07	2.59096e-09	4.18484e-11	5.91432e-13	7.42982e-15	8.40029e-17	8.63411e-19	8.1349e-21		3	0.893095	0.99407	0.999779	0.999994	1	1	1	1	1	1	1	1	1
4	0.860063	0.129654	0.00977259	0.00049107	1.85071e-05	5.57985e-07	1.40193e-08	3.01914e-10	5.68915e-12	9.52927e-14	1.43653e-15	1.96868e-17	2.47314e-19		4	0.860063	0.989717	0.99949	0.999981	0.999999	1	1	1	1	1	1	1	1
5	0.828253	0.156073	0.0147049	0.000923647	4.35122e-05	1.63985e-06	5.15014e-08	1.38639e-09	3.26558e-11	6.83726e-13	1.28839e-14	2.20708e-16	3.46579e-18		5	0.828253	0.984326	0.999031	0.999955	0.999998	1	1	1	1	1	1	1	1
6	0.797619	0.180361	0.0203919	0.00153703	8.68897e-05	3.92956e-06	1.48094e-07	4.78395e-09	1.35221e-10	3.39739e-12	7.68231e-14	1.57923e-15	2.97584e-17		6	0.797619	0.97798	0.998372	0.999909	0.999996	1	1	1	1	1	1	1	1
7	0.768119	0.202638	0.0267291	0.00235047	0.00015502	8.1792e-06	3.59627e-07	1.35534e-08	4.4694e-10	1.31009e-11	3.45615e-13	8.28882e-15	1.82223e-16		7	0.768119	0.970757	0.997486	0.999836	0.999991	1	1	1	1	1	1	1	1
8	0.739709	0.223021	0.0336202	0.00337881	0.000254676	1.53569e-05	7.71679e-07	3.32371e-08	1.25262e-09	4.19624e-11	1.26516e-12	3.46766e-14	8.71244e-16		8	0.739709	0.96273	0.99635	0.999729	0.999984	0.999999	1	1	1	1	1	1	1
9	0.71235	0.241619	0.0409768	0.00463291	0.000392854	2.66501e-05	1.50655e-06	7.30001e-08	3.09507e-09	1.16645e-10	3.95642e-12	1.21996e-13	3.44828e-15		9	0.71235	0.953969	0.994946	0.999579	0.999972	0.999998	1	1	1	1	1	1	1
10	0.686003	0.258536	0.0487176	0.00612011	0.000576625	4.34629e-05	2.72999e-06	1.4698e-07	6.9241e-09	2.89945e-10	1.09272e-11	3.74379e-13	1.17578e-14		10	0.686003	0.944539	0.993257	0.999377	0.999954	0.999997	1	1	1	1	1	1	1
11	0.660631	0.273871	0.056768	0.00784458	0.000813012	6.74085e-05	4.65747e-06	2.75829e-07	1.42935e-08	6.58388e-10	2.72941e-11	1.02864e-12	3.55361e-14		11	0.660631	0.934502	0.99127	0.999115	0.999928	0.999995	1	1	1	1	1	1	1
12	0.636197	0.287718	0.0650599	0.00980772	0.00110888	0.000100297	7.55987e-06	4.88419e-07	2.76108e-08	1.38743e-09	6.27462e-11	2.57971e-12	9.72222e-14		12	0.636197	0.923915	0.988975	0.998783	0.999892	0.999992	0.999999	1	1	1	1	1	1
13	0.612667	0.300166	0.073531	0.0120085	0.00147084	0.000144123	1.17685e-05	8.23682e-07	5.04438e-08	2.74602e-09	1.34537e-10	5.99221e-12	2.44649e-13		13	0.612667	0.912833	0.986364	0.998372	0.999843	0.999987	0.999999	1	1	1	1	1	1
14	0.590006	0.3113	0.0821244	0.0144435	0.00190518	0.000201043	1.76791e-05	1.33256e-06	8.78856e-08	5.15226e-09	2.71845e-10	1.30392e-11	5.73314e-13		14	0.590006	0.901307	0.983431	0.997875	0.99978	0.999981	0.999999	1	1	1	1	1	1
15	0.568185	0.3212	0.0907886	0.0171079	0.00241781	0.000273362	2.57556e-05	2.07999e-06	1.46979e-07	9.23208e-09	5.21898e-10	2.68212e-11	1.26352e-12		15	0.568185	0.889384	0.980173	0.997281	0.999699	0.999972	0.999998	1	1	1	1	1	1
16	0.54717	0.329941	0.0994767	0.0199947	0.00301418	0.000363508	3.65323e-05	3.14698e-06	2.37202e-07	1.58925e-08	9.58309e-10	5.25324e-11	2.63974e-12		16	0.54717	0.877111	0.976588	0.996582	0.999597	0.99996	0.999997	1	1	1	1	1	1
17	0.526932	0.337597	0.108146	0.0230959	0.00369928	0.000474014	5.06155e-05	4.63265e-06	3.71008e-07	2.64109e-08	1.69211e-09	9.8555e-11	5.26188e-12		17	0.526932	0.864529	0.972675	0.995771	0.99947	0.999944	0.999995	1	1	1	1	1	1
18	0.507443	0.344235	0.116759	0.026402	0.00447759	0.000607494	6.86844e-05	6.65621e-06	5.64422e-07	4.25431e-08	2.886e-09	1.7798e-10	1.00614e-11		18	0.507443	0.851678	0.968437	0.994839	0.999317	0.999924	0.999993	0.999999	1	1	1	1	1
19	0.488675	0.34992	0.125281	0.0299029	0.00535306	0.00076662	9.14907e-05	9.35895e-06	8.37694e-07	6.66486e-08	4.77243e-09	3.10667e-10	1.8538e-11		19	0.488675	0.838594	0.963876	0.993779	0.999132	0.999898	0.99999	0.999999	1	1	1	1	1
20	0.470601	0.354713	0.133682	0.0335873	0.00632907	0.000954102	0.000119858	1.29061e-05	1.21599e-06	1.01838e-07	7.67602e-09	5.25979e-10	3.30378e-11		20	0.470601	0.825314	0.958995	0.992583	0.998912	0.999866	0.999986	0.999999	1	1	1	1	1
21	0.453195	0.358673	0.141933	0.0374434	0.00740849	0.00117266	0.000154681	1.74885e-05	1.73012e-06	1.52142e-07	1.2041e-08	8.66329e-10	5.71368e-11		21	0.453195	0.811868	0.953801	0.991245	0.998653	0.999826	0.999981	0.999998	1	1	1	1	1
22	0.436433	0.361855	0.150011	0.041459	0.00859362	0.00142503	0.00019692	2.33243e-05	2.41733e-06	2.22695e-07	1.84641e-08	1.39172e-09	9.61588e-11		22	0.436433	0.798289	0.948299	0.989758	0.998352	0.999777	0.999974	0.999997	1	1	1	1	1
23	0.420291	0.364312	0.157894	0.0456212	0.0098862	0.00171389	0.000247601	3.06604e-05	3.32208e-06	3.19956e-07	2.7734e-08	2.18546e-09	1.57864e-10		23	0.420291	0.784603	0.942497	0.988118	0.998004	0.999718	0.999966	0.999996	1	1	1	1	1
24	0.404746	0.366091	0.165564	0.0499171	0.0112874	0.00204189	0.000307812	3.97735e-05	4.49686e-06	4.51932e-07	4.0877e-08	3.36118e-09	2.53348e-10		24	0.404746	0.770837	0.936401	0.986318	0.997606	0.999647	0.999955	0.999995	1	1	1	1	1
25	0.389777	0.36724	0.173004	0.0543336	0.012798	0.00241161	0.000378696	5.09716e-05	6.00306e-06	6.28441e-07	5.92106e-08	5.07156e-09	3.98194e-10		25	0.389777	0.757017	0.93002	0.984354	0.997152	0.999564	0.999942	0.999993	0.999999	1	1	1	1
26	0.37536	0.367804	0.1802	0.0588574	0.0144181	0.00282558	0.000461449	6.45943e-05	7.91174e-06	8.61385e-07	8.44045e-08	7.51867e-09	6.13942e-10		26	0.37536	0.743164	0.923364	0.982221	0.99664	0.999465	0.999927	0.999991	0.999999	1	1	1	1
27	0.361477	0.367823	0.187141	0.0634753	0.0161474	0.00328618	0.000557313	8.10139e-05	1.03045e-05	1.16505e-06	1.1855e-07	1.09665e-08	9.29919e-10		27	0.361477	0.729301	0.916441	0.979916	0.996064	0.99935	0.999907	0.999988	0.999999	1	1	1	1
28	0.348108	0.367338	0.193816	0.0681743	0.0179851	0.00379573	0.000667571	0.000100636	1.32744e-05	1.55641e-06	1.64239e-07	1.57557e-08	1.38551e-09		28	0.348108	0.715446	0.909262	0.977436	0.995421	0.999217	0.999884	0.999985	0.999998	1	1	1	1
29	0.335233	0.366386	0.200217	0.0729412	0.0199299	0.00435641	0.000793542	0.000123898	1.69265e-05	2.0555e-06	2.24652e-07	2.23208e-08	2.03292e-09		29	0.335233	0.701619	0.901836	0.974777	0.994707	0.999063	0.999857	0.999981	0.999998	1	1	1	1
30	0.322834	0.365002	0.206339	0.0777634	0.0219802	0.00497024	0.000936573	0.000151272	2.13789e-05	2.68571e-06	3.03651e-07	3.12103e-08	2.94058e-09		30	0.322834	0.687835	0.894174	0.971937	0.993918	0.998888	0.999824	0.999976	0.999997	1	1	1	1
31	0.310893	0.363218	0.212175	0.0826284	0.0241338	0.00563913	0.00109804	0.000183263	2.67634e-05	3.47421e-06	4.05893e-07	4.31098e-08	4.19711e-09		31	0.310893	0.674112	0.886287	0.968915	0.993049	0.998688	0.999786	0.999969	0.999996	1	1	1	1
32	0.299395	0.361068	0.217723	0.0875239	0.0263883	0.00636482	0.00127932	0.000220407	3.32262e-05	4.45228e-06	5.36942e-07	5.8868e-08	5.9162e-09		32	0.299395	0.660462	0.878185	0.965709	0.992097	0.998462	0.999741	0.999962	0.999995	0.999999	1	1	1
33	0.288321	0.358579	0.222979	0.0924382	0.0287409	0.00714889	0.00148182	0.000263273	4.09284e-05	5.65576e-06	7.03396e-07	7.95272e-08	8.2422e-09		33	0.288321	0.646901	0.86988	0.962318	0.991059	0.998208	0.999689	0.999953	0.999994	0.999999	1	1	1
34	0.277657	0.355781	0.227943	0.0973596	0.0311884	0.00799275	0.00170694	0.00031246	5.00469e-05	7.12539e-06	9.13024e-07	1.06356e-07	1.13568e-08		34	0.277657	0.633439	0.861382	0.958741	0.98993	0.997922	0.999629	0.999942	0.999992	0.999999	1	1	1
35	0.267388	0.352699	0.232615	0.102277	0.0337273	0.00889763	0.00195608	0.000368596	6.07747e-05	8.90724e-06	1.17491e-06	1.40889e-07	1.54867e-08		35	0.267388	0.620087	0.852702	0.954979	0.988707	0.997604	0.99956	0.999929	0.99999	0.999999	1	1	1
36	0.257498	0.349359	0.236995	0.10718	0.036354	0.00986459	0.00223062	0.000432339	7.33215e-05	1.10532e-05	1.49963e-06	1.84964e-07	2.09124e-08		36	0.257498	0.606857	0.843852	0.951032	0.987386	0.997251	0.999482	0.999914	0.999987	0.999998	1	1	1
37	0.247975	0.345783	0.241085	0.112059	0.0390644	0.0108945	0.00253194	0.000504373	8.7914e-05	1.36211e-05	1.89936e-06	2.40775e-07	2.79787e-08		37	0.247975	0.593758	0.834842	0.946901	0.985965	0.99686	0.999392	0.999896	0.999984	0.999998	1	1	1
38	0.238803	0.341994	0.244887	0.116902	0.0418545	0.0119881	0.00286139	0.000585406	0.000104796	1.66756e-05	2.38814e-06	3.10917e-07	3.71058e-08		38	0.238803	0.580797	0.825684	0.942586	0.984441	0.996429	0.99929	0.999876	0.999981	0.999997	1	1	1
39	0.229971	0.338012	0.248405	0.121702	0.0447196	0.0131458	0.00322029	0.000676171	0.00012423	2.02882e-05	2.98196e-06	3.98445e-07	4.8803e-08		39	0.229971	0.567982	0.816388	0.93809	0.98281	0.995956	0.999176	0.999852	0.999976	0.999997	1	1	1
40	0.221465	0.333856	0.251643	0.12645	0.0476554	0.014368	0.00360994	0.000777423	0.000146495	2.45377e-05	3.69904e-06	5.06933e-07	6.36831e-08		40	0.221465	0.555321	0.806964	0.933414	0.981069	0.995437	0.999047	0.999825	0.999971	0.999996	0.999999	1	1
41	0.213274	0.329546	0.254604	0.131136	0.0506571	0.0156549	0.00403159	0.000889932	0.000171888	2.95108e-05	4.55995e-06	6.40539e-07	8.24789e-08		41	0.213274	0.54282	0.797424	0.92856	0.979217	0.994872	0.998903	0.999793	0.999965	0.999995	0.999999	1	1
42	0.205386	0.325098	0.257293	0.135753	0.0537199	0.0170063	0.00448644	0.00101449	0.000200725	3.53023e-05	5.58788e-06	8.04078e-07	1.06062e-07		42	0.205386	0.530484	0.787777	0.92353	0.97725	0.994257	0.998743	0.999757	0.999958	0.999993	0.999999	1	1
43	0.197789	0.320528	0.259716	0.140295	0.0568387	0.018422	0.00497564	0.0011519	0.000233339	4.20154e-05	6.80881e-06	1.00309e-06	1.35464e-07		43	0.197789	0.518317	0.778034	0.918328	0.975167	0.993589	0.998565	0.999717	0.99995	0.999992	0.999999	1	1
44	0.190474	0.315851	0.261879	0.144753	0.0600086	0.0199017	0.00550031	0.00130298	0.000270081	4.97621e-05	8.25175e-06	1.24394e-06	1.71896e-07		44	0.190474	0.506325	0.768204	0.912957	0.972965	0.992867	0.998367	0.99967	0.999941	0.99999	0.999999	1	1
45	0.183429	0.311082	0.263787	0.149121	0.0632245	0.0214448	0.00606148	0.00146855	0.000311319	5.86638e-05	9.94894e-06	1.53388e-06	2.16779e-07		45	0.183429	0.494511	0.758298	0.907419	0.970643	0.992088	0.99815	0.999618	0.99993	0.999988	0.999998	1	1
46	0.176645	0.306234	0.265446	0.153394	0.0664813	0.0230506	0.00666014	0.00164944	0.000357438	6.8851e-05	1.19361e-05	1.88115e-06	2.71765e-07		46	0.176645	0.482879	0.748325	0.901718	0.968199	0.99125	0.99791	0.99956	0.999917	0.999986	0.999998	1	1
47	0.170111	0.301319	0.266863	0.157565	0.0697738	0.0247181	0.0072972	0.00184651	0.00040884	8.04643e-05	1.42527e-05	2.29507e-06	3.38771e-07		47	0.170111	0.47143	0.738293	0.895858	0.965632	0.99035	0.997647	0.999494	0.999903	0.999983	0.999997	1	1
48	0.16382	0.296348	0.268045	0.16163	0.0730968	0.0264463	0.0079735	0.00206057	0.000465943	9.3654e-05	1.69419e-05	2.78616e-06	4.2001e-07		48	0.16382	0.460168	0.728213	0.889843	0.96294	0.989386	0.99736	0.99942	0.999886	0.99998	0.999997	1	1
49	0.157761	0.291333	0.268999	0.165585	0.0764452	0.0282339	0.00868982	0.00229247	0.000529181	0.000108581	2.00513e-05	3.36621e-06	5.18025e-07		49	0.157761	0.449094	0.718092	0.883677	0.960122	0.988356	0.997046	0.999338	0.999867	0.999976	0.999996	0.999999	1
50	0.151926	0.286283	0.269731	0.169424	0.0798139	0.0300797	0.00944685	0.00254304	0.000599002	0.000125415	2.36328e-05	4.04843e-06	6.35727e-07		50	0.151926	0.438209	0.70794	0.877364	0.957178	0.987257	0.996704	0.999247	0.999846	0.999972	0.999995	0.999999	1
51	0.146307	0.281209	0.270249	0.173144	0.0831979	0.0319821	0.0102452	0.00281311	0.000675869	0.000144339	2.77427e-05	4.84754e-06	7.76435e-07		51	0.146307	0.427515	0.697764	0.870908	0.954106	0.986088	0.996333	0.999146	0.999822	0.999967	0.999994	0.999999	1
52	0.140895	0.276118	0.270559	0.176742	0.0865919	0.0339395	0.0110854	0.0031035	0.000760257	0.000165545	3.24425e-05	5.77988e-06	9.43921e-07		52	0.140895	0.417013	0.687573	0.864315	0.950906	0.984846	0.995931	0.999035	0.999795	0.999961	0.999993	0.999999	1
53	0.135684	0.271019	0.27067	0.180214	0.0899912	0.0359501	0.011968	0.00341501	0.000852654	0.000189235	3.77982e-05	6.86356e-06	1.14245e-06		53	0.135684	0.406703	0.677373	0.857588	0.947579	0.983529	0.995497	0.998912	0.999765	0.999954	0.999992	0.999999	1
54	0.130666	0.26592	0.270588	0.183559	0.0933909	0.0380122	0.0128932	0.00374844	0.000953562	0.000215623	4.38817e-05	8.11856e-06	1.37685e-06		54	0.130666	0.396585	0.667173	0.850733	0.944123	0.982136	0.995029	0.998777	0.999731	0.999946	0.99999	0.999998	1
55	0.125833	0.260827	0.270321	0.186774	0.096786	0.0401236	0.0138614	0.00410455	0.00106349	0.000244933	5.07698e-05	9.56687e-06	1.65252e-06		55	0.125833	0.38666	0.65698	0.843754	0.94054	0.980663	0.994525	0.998629	0.999693	0.999938	0.999988	0.999998	1
56	0.121179	0.255747	0.269875	0.189856	0.100172	0.0422824	0.0148727	0.0044841	0.00118295	0.000277401	5.85452e-05	1.12326e-05	1.97552e-06		56	0.121179	0.376925	0.6468	0.836656	0.936828	0.979111	0.993983	0.998468	0.99965	0.999928	0.999986	0.999998	1
57	0.116697	0.250686	0.269258	0.192804	0.103544	0.0444863	0.0159274	0.00488783	0.00131249	0.000313273	6.72964e-05	1.31422e-05	2.35265e-06		57	0.116697	0.367383	0.636641	0.829445	0.932989	0.977476	0.993403	0.998291	0.999603	0.999917	0.999984	0.999997	1
58	0.112381	0.245649	0.268477	0.195618	0.106899	0.0467331	0.0170253	0.00531643	0.00145262	0.000352804	7.7118e-05	1.53245e-05	2.79143e-06		58	0.112381	0.35803	0.626507	0.822125	0.929024	0.975757	0.992782	0.998099	0.999551	0.999904	0.999981	0.999997	0.999999
59	0.108224	0.240642	0.26754	0.198296	0.11023	0.0490204	0.0181666	0.0057706	0.0016039	0.000396262	8.81107e-05	1.78108e-05	3.30026e-06		59	0.108224	0.348866	0.616406	0.814702	0.924932	0.973953	0.992119	0.99789	0.999494	0.99989	0.999978	0.999996	0.999999
60	0.104222	0.23567	0.266452	0.200837	0.113535	0.0513459	0.0193509	0.00625099	0.00176687	0.000443923	0.000100382	2.06351e-05	3.88841e-06		60	0.104222	0.339891	0.606343	0.807181	0.920716	0.972062	0.991413	0.997663	0.99943	0.999874	0.999975	0.999995	0.999999
61	0.100367	0.230736	0.265222	0.203242	0.116809	0.0537071	0.0205781	0.0067582	0.00194207	0.000496075	0.000114044	2.38344e-05	4.56612e-06		61	0.100367	0.331103	0.596324	0.799566	0.916375	0.970082	0.99066	0.997418	0.999361	0.999857	0.999971	0.999994	0.999999
62	0.0966547	0.225844	0.263855	0.205509	0.120049	0.0561014	0.0218478	0.00729284	0.00213007	0.000553015	0.000129218	2.74484e-05	5.34469e-06		62	0.0966547	0.322499	0.586354	0.791863	0.911912	0.968013	0.989861	0.997154	0.999284	0.999837	0.999966	0.999994	0.999999
63	0.0930798	0.220999	0.262359	0.207639	0.123249	0.0585262	0.0231598	0.00785546	0.0023314	0.000615049	0.000146031	3.15201e-05	6.2365e-06		63	0.0930798	0.314079	0.576438	0.784077	0.907327	0.965853	0.989013	0.996868	0.9992	0.999815	0.999961	0.999992	0.999999
64	0.0896372	0.216204	0.26074	0.209634	0.126408	0.060979	0.0245134	0.00844656	0.00254662	0.000682491	0.000164616	3.60955e-05	7.25516e-06		64	0.0896372	0.305841	0.566581	0.776214	0.902622	0.963601	0.988115	0.996561	0.999108	0.99979	0.999955	0.999991	0.999998
65	0.0863219	0.21146	0.259004	0.211492	0.129521	0.063457	0.0259082	0.00906664	0.00277629	0.000755666	0.000185113	4.12243e-05	8.4155e-06		65	0.0863219	0.297782	0.556786	0.768278	0.8978	0.961257	0.987165	0.996231	0.999008	0.999763	0.999948	0.99999	0.999998
66	0.0831292	0.206772	0.257158	0.213215	0.132586	0.0659576	0.0273434	0.00971612	0.00302094	0.000834906	0.000207671	4.69594e-05	9.73374e-06		66	0.0831292	0.289901	0.54706	0.760275	0.89286	0.958818	0.986161	0.995878	0.998898	0.999733	0.999941	0.999988	0.999998
67	0.0800545	0.202141	0.255208	0.214804	0.135598	0.0684782	0.0288184	0.0103954	0.00328111	0.000920552	0.000232444	5.33574e-05	1.12275e-05		67	0.0800545	0.282196	0.537404	0.752209	0.887807	0.956285	0.985103	0.995499	0.99878	0.9997	0.999933	0.999986	0.999997
68	0.0770937	0.197571	0.25316	0.216261	0.138555	0.0710159	0.0303325	0.0111049	0.00355735	0.00101295	0.000259592	6.04787e-05	1.29159e-05		68	0.0770937	0.274664	0.527825	0.744086	0.88264	0.953656	0.983989	0.995094	0.998651	0.999664	0.999923	0.999984	0.999997
69	0.0742423	0.193061	0.25102	0.217586	0.141454	0.073568	0.0318846	0.0118448	0.00385018	0.00111245	0.000289285	6.83875e-05	1.48197e-05		69	0.0742423	0.267303	0.518324	0.73591	0.877364	0.950932	0.982816	0.994661	0.998511	0.999624	0.999913	0.999982	0.999996
70	0.0714964	0.188615	0.248794	0.218782	0.144292	0.0761318	0.033474	0.0126154	0.00416011	0.00121943	0.000321698	7.71521e-05	1.69613e-05		70	0.0714964	0.260112	0.508905	0.727687	0.871979	0.948111	0.981585	0.9942	0.998361	0.99958	0.999902	0.999979	0.999996
71	0.068852	0.184234	0.246486	0.219849	0.147068	0.0787046	0.0350996	0.0134171	0.00448766	0.00133423	0.000357013	8.68448e-05	1.93649e-05		71	0.068852	0.253086	0.499572	0.719421	0.866489	0.945193	0.980293	0.99371	0.998198	0.999532	0.999889	0.999976	0.999995
72	0.0663054	0.179919	0.244103	0.22079	0.149777	0.0812837	0.0367604	0.0142498	0.00483332	0.00145724	0.000395419	9.75421e-05	2.20566e-05		72	0.0663054	0.246224	0.490327	0.711117	0.860895	0.942179	0.978939	0.993189	0.998022	0.999479	0.999875	0.999972	0.999994
73	0.0638531	0.175671	0.24165	0.221607	0.15242	0.0838664	0.0384551	0.0151138	0.00519758	0.00158883	0.000437113	0.000109325	2.50643e-05		73	0.0638531	0.239524	0.481174	0.702781	0.8552	0.939067	0.977522	0.992636	0.997833	0.999422	0.999859	0.999968	0.999993
74	0.0614914	0.171491	0.239132	0.222301	0.154992	0.08645	0.0401828	0.0160092	0.00558091	0.00172937	0.000482298	0.000122278	2.8418e-05		74	0.0614914	0.232982	0.472114	0.694415	0.849407	0.935857	0.97604	0.992049	0.99763	0.999359	0.999842	0.999964	0.999992
75	0.0592171	0.16738	0.236553	0.222876	0.157492	0.0890319	0.0419421	0.0169359	0.00598376	0.00187926	0.000531182	0.000136492	3.215e-05		75	0.0592171	0.226597	0.46315	0.686026	0.843519	0.93255	0.974493	0.991428	0.997412	0.999291	0.999823	0.999959	0.999991
76	0.0570269	0.163338	0.233919	0.223333	0.15992	0.0916093	0.0437317	0.017894	0.00640656	0.00203888	0.000583982	0.00015206	3.62946e-05		76	0.0570269	0.220365	0.454285	0.677618	0.837537	0.929146	0.972878	0.990772	0.997179	0.999218	0.999802	0.999954	0.99999
77	0.0549177	0.159367	0.231235	0.223675	0.162272	0.0941799	0.0455504	0.0188834	0.00684975	0.0022086	0.000640919	0.000169081	4.08884e-05		77	0.0549177	0.214284	0.445519	0.669194	0.831466	0.925646	0.971196	0.990079	0.996929	0.999138	0.999779	0.999948	0.999989
78	0.0528865	0.155466	0.228504	0.223904	0.164547	0.0967409	0.0473967	0.019904	0.00731372	0.00238883	0.000702222	0.00018766	4.59705e-05		78	0.0528865	0.208352	0.436856	0.66076	0.825307	0.922048	0.969445	0.989348	0.996662	0.999051	0.999753	0.999941	0.999987
79	0.0509305	0.151635	0.225731	0.224022	0.166745	0.0992899	0.0492692	0.0209556	0.00779886	0.00257994	0.000768125	0.000207903	5.15824e-05		79	0.0509305	0.202565	0.428296	0.652319	0.819064	0.918354	0.967623	0.988579	0.996378	0.998957	0.999726	0.999933	0.999985
80	0.0490467	0.147875	0.22292	0.224033	0.168864	0.101824	0.0511665	0.022038	0.00830552	0.00278233	0.000838868	0.000229925	5.77682e-05		80	0.0490467	0.196922	0.419842	0.643875	0.81274	0.914564	0.965731	0.987769	0.996074	0.998856	0.999695	0.999925	0.999983
81	0.0472327	0.144186	0.220076	0.223939	0.170903	0.104342	0.053087	0.023151	0.00883405	0.00299638	0.000914696	0.000253842	6.45747e-05		81	0.0472327	0.191418	0.411494	0.635434	0.806337	0.910679	0.963766	0.986917	0.995751	0.998748	0.999662	0.999916	0.999981
82	0.0454858	0.140567	0.217201	0.223743	0.172861	0.106841	0.0550293	0.0242943	0.00938476	0.00322247	0.000995858	0.000279778	7.20511e-05		82	0.0454858	0.186053	0.403254	0.626997	0.799859	0.9067	0.961729	0.986023	0.995408	0.99863	0.999626	0.999906	0.999978
83	0.0438034	0.137019	0.214301	0.223447	0.174738	0.109318	0.0569918	0.0254675	0.00995794	0.00346099	0.00108261	0.00030786	8.02498e-05		83	0.0438034	0.180822	0.395123	0.61857	0.793309	0.902626	0.959618	0.985086	0.995044	0.998505	0.999587	0.999895	0.999975
84	0.0421833	0.133541	0.211377	0.223055	0.176533	0.111771	0.0589728	0.0266703	0.0105539	0.0037123	0.00117521	0.000338219	8.92259e-05		84	0.0421833	0.175724	0.387102	0.610156	0.786689	0.89846	0.957433	0.984103	0.994657	0.998369	0.999545	0.999883	0.999972
85	0.0406231	0.130133	0.208435	0.222568	0.178245	0.114198	0.0609709	0.0279022	0.0111728	0.00397679	0.00127393	0.000370994	9.90375e-05		85	0.0406231	0.170756	0.379191	0.601759	0.780004	0.894202	0.955173	0.983075	0.994248	0.998225	0.999498	0.999869	0.999969
86	0.0391206	0.126794	0.205477	0.22199	0.179873	0.116598	0.0629843	0.0291627	0.0118149	0.00425482	0.00137903	0.000406326	0.000109745		86	0.0391206	0.165915	0.371391	0.593382	0.773255	0.889853	0.952837	0.982	0.993815	0.998069	0.999449	0.999855	0.999965
87	0.0376737	0.123524	0.202505	0.221324	0.181419	0.118967	0.0650114	0.0304513	0.0124804	0.00454675	0.00149078	0.000444361	0.000121414		87	0.0376737	0.161198	0.363703	0.585028	0.766447	0.885414	0.950425	0.980877	0.993357	0.997904	0.999394	0.999839	0.99996
88	0.0362803	0.120323	0.199524	0.220573	0.182881	0.121304	0.0670506	0.0317674	0.0131695	0.00485293	0.00160947	0.000485251	0.00013411		88	0.0362803	0.156603	0.356128	0.5767	0.759582	0.880886	0.947937	0.979704	0.992874	0.997727	0.999336	0.999821	0.999955
89	0.0349385	0.117189	0.196536	0.219739	0.18426	0.123608	0.0691002	0.0331105	0.0138823	0.00517372	0.00173535	0.000529151	0.000147905		89	0.0349385	0.152128	0.348664	0.568403	0.752663	0.876271	0.945371	0.978482	0.992364	0.997538	0.999273	0.999802	0.99995
90	0.0336462	0.114123	0.193544	0.218825	0.185556	0.125875	0.0711585	0.0344799	0.0146189	0.00550945	0.00186872	0.000576222	0.000162872		90	0.0336462	0.147769	0.341314	0.560139	0.745694	0.87157	0.942728	0.977208	0.991827	0.997336	0.999205	0.999781	0.999944
91	0.0324018	0.111123	0.190551	0.217834	0.186768	0.128106	0.0732239	0.0358749	0.0153793	0.00586044	0.00200986	0.000626628	0.000179087		91	0.0324018	0.143525	0.334076	0.55191	0.738678	0.866784	0.940008	0.975882	0.991262	0.997122	0.999132	0.999759	0.999938
92	0.0312034	0.108189	0.187558	0.216769	0.187897	0.130297	0.0752947	0.0372948	0.0161637	0.00622703	0.00215905	0.00068054	0.000196632		92	0.0312034	0.139393	0.326951	0.54372	0.731618	0.861914	0.937209	0.974504	0.990667	0.996895	0.999054	0.999734	0.999931
93	0.0300493	0.10532	0.184569	0.215633	0.188944	0.132447	0.0773691	0.0387389	0.0169721	0.00660952	0.00231658	0.000738129	0.00021559		93	0.0300493	0.13537	0.319939	0.535572	0.724516	0.856963	0.934332	0.973071	0.990043	0.996653	0.998969	0.999707	0.999923
94	0.0289379	0.102515	0.181586	0.214429	0.189909	0.134555	0.0794456	0.0402063	0.0178044	0.0070082	0.00248273	0.000799575	0.000236048		94	0.0289379	0.131453	0.313039	0.527468	0.717377	0.851932	0.931377	0.971584	0.989388	0.996396	0.998879	0.999678	0.999914
95	0.0278676	0.0997741	0.17861	0.213159	0.190793	0.136619	0.0815224	0.0416962	0.0186606	0.00742337	0.00265778	0.000865057	0.000258096		95	0.0278676	0.127642	0.306252	0.519411	0.710203	0.846822	0.928344	0.97004	0.988701	0.996124	0.998782	0.999647	0.999905
96	0.0268369	0.0970953	0.175644	0.211826	0.191595	0.138637	0.0835979	0.0432079	0.0195406	0.00785529	0.00284203	0.000934763	0.000281829		96	0.0268369	0.123932	0.299576	0.511402	0.702997	0.841635	0.925233	0.96844	0.987981	0.995836	0.998678	0.999613	0.999895
97	0.0258443	0.0944781	0.17269	0.210432	0.192318	0.14061	0.0856704	0.0447403	0.0204445	0.00830423	0.00303575	0.00100888	0.000307344		97	0.0258443	0.120322	0.293013	0.503445	0.695763	0.836373	0.922043	0.966783	0.987228	0.995532	0.998568	0.999577	0.999884
98	0.0248884	0.0919217	0.16975	0.208982	0.192961	0.142534	0.0877383	0.0462927	0.0213719	0.00877043	0.00323923	0.0010876	0.000334741		98	0.0248884	0.11681	0.28656	0.495542	0.688502	0.831037	0.918775	0.965068	0.98644	0.99521	0.998449	0.999537	0.999872
99	0.0239679	0.0894252	0.166824	0.207476	0.193526	0.14441	0.0898001	0.047864	0.0223228	0.00925413	0.00345275	0.00117112	0.000364126		99	0.0239679	0.113393	0.280218	0.487694	0.681219	0.82563	0.91543	0.963294	0.985617	0.994871	0.998323	0.999495	0.999859
100	0.0230814	0.0869876	0.163916	0.205919	0.194013	0.146236	0.091854	0.0494533	0.023297	0.00975555	0.0036766	0.00125965	0.000395605		100	0.0230814	0.110069	0.273985	0.479904	0.673917	0.820153	0.912007	0.96146	0.984757	0.994512	0.998189	0.999449	0.999844
101	0.0222277	0.084608	0.161027	0.204311	0.194423	0.148011	0.0938986	0.0510596	0.0242942	0.0102749	0.00391104	0.00135337	0.00042929		101	0.0222277	0.106836	0.267862	0.472173	0.666597	0.814608	0.908506	0.959566	0.98386	0.994135	0.998046	0.9994	0.999829
102	0.0214056	0.0822854	0.158157	0.202657	0.194758	0.149734	0.0959322	0.0526819	0.0253143	0.0108123	0.00415636	0.0014525	0.000465296		102	0.0214056	0.103691	0.261848	0.464505	0.659263	0.808997	0.904929	0.957611	0.982925	0.993738	0.997894	0.999347	0.999812
103	0.0206139	0.0800189	0.155308	0.200958	0.195019	0.151405	0.0979534	0.0543192	0.026357	0.011368	0.00441282	0.00155724	0.00050374		103	0.0206139	0.100633	0.255941	0.456899	0.651918	0.803322	0.901276	0.955595	0.981952	0.99332	0.997733	0.99929	0.999794
104	0.0198515	0.0778075	0.152482	0.199217	0.195206	0.153021	0.0999606	0.0559704	0.0274219	0.0119421	0.00468069	0.00166781	0.000544744		104	0.0198515	0.0976589	0.250141	0.449358	0.644564	0.797586	0.897546	0.953517	0.980939	0.992881	0.997561	0.999229	0.999774
